# Supplementary material for: DNA transposons and the role of recombination in mutation accumulation in Daphnia pulex
Source: Genome Biol. 2010 Apr 30;11(4):R46. doi: 10.1186/gb-2010-11-4-r46 (PMC2884549; doi:10.1186/gb-2010-11-4-r46)
Supplement: Additional file 2 — Supplemental Data S1 and Table S4. Data S1 is a FASTA file of canonical D. pulex Class 2 DNA transposons. Table S4 lists the scaffold and coordinates for all regions of the genome masked by canonical representatives of the DNA transposons in D. pulex (note that these are not filtered based on size or similarity). [file gb-2010-11-4-r46-S2.xls]

## Sheet: DataS1
>CactaA1.1
AATATTAACACTACGTTTCTTGACAGAGATACGGAAGTAACTAGTTATGCTTCCGGCGCTGATCCTCCGATTGCAGCAGCTCTTCCAGTTGTTGACGATATGCCAGGGATTTCATCGGTAACTATCAATGATACTTCTAAGAATTCCGTGGGATTGCTAGTCAACCGTGATGAAATTGTGAAAGAACTTGCACTGCTATATGGAAGAAAGAAACTTTCTCTTAGTGGCCTAGGAGAAGTAGCCAAACTTATTAAAAGAATGGGGCACGACATACCAACCTCTGCAGTAACTATTCTAAAAACAAATAATACTCCTATACGAAGCAAGCATTTCCATCACTTCTCATTGAAAAGAGGTCTTCTGGCCAAATTAAAAAAAGGAATGATCAACAAGGAATCA…
>CactaA2.1
AGTAAATGCGAGACAGAAGGGGAGTATGTACATAACGAAAGTGGAAGGGGAGGGAGGGTTACTTTGCCAGAAATCGACGCAATTCTCAGATCAGACGAATCTTTCCGTAGTCGTGAGCAACAAACACATCACACGGGACTATCTATTCTAGAAAATTTGCCGATAAATATGACGAATGATTTTCCCGTTGATCCAATGCATCTGGTTTTTTTTGGTGCAATGCGTAAATTACTTCATATTTGGTGCAATCAAAGGAGAAGCATGAAAGTAATAATTTCAAAGCAGATTATTTCAGAAATTTCTGTGATTTTAGAAGCTATTTCAAAATTAATTCCTTTTGAATTTAGCCGAAAAACGAGGTCTTTGGACGAAGTTTCTCGATTGAAAGCAACAGAATGT…
>CactaA3.1
CAATGGACGACGGTGACAGTTCTGAGCCAGTGGATGAAGAAAGTGACGTTGATTCGTACTTATCGTTGTATGATAGTGATTCACAGAACTCTTGCTATGGTTCCGACGAAAATTTGTTTAAAAACATTGATTGGTCAAGCAGTGAAAGTGAAAATGGTCTGGAAGATGAAGTGAAGAAAAAACGACTTCTGTCGAACTCTGGGCCATTGGGTTGTGGAATCGAATATTCCAAGGGTTCATGTGGGGAAGTTGTTGAAATGCATTCGTCCCCATTTTGATTTATCTTTCCTTCCACGTGATTATCGAACGCTATTAAAAACTCAGCGTAAAGTAACTTTAAAAGAAATGCCTCCGGGGCATTACTTCCATTTTGGTTTGATAAAATATCTGTTCGAATTT…
>CactaA4.1
CTTTCTTAAAAAAATCACATTTCTCGGCGTACATTGAGTTCCGTCAACAACTTAATAACGAACAGTGTAAATTTTTGGAATTTTCAGAATCATTATTCAAGATATTTAGCAATGCATCGTGCTTTTGGATATGTGGGTGCTTCTACTTTACGCAGAAGGGCTGCAAAACTGTTTGGTGCCTCAGATTCAACAATTGAAGAGGATGAACTTCCAACACAACAACATGAAGACCACTACAGAAACAACCAAGAAAGCTCATCAAATTCAAGTAATATTTCAAGTAGTGACCAATCAACCTTTTCTGACGATTCGTGCTCTGTAAGTATTCAATCTGATATATGTACTACTGAACCGATTGATGGAATGACTGAGAGTGTAGAAGATCGATTTGGAGCTATT…
>CactaA5.1
TCCTGGCTGCATGGAGTTGAGTGGCATAGAAATCCCGGAGGTGTTATACATGCTAGTTAACGTGGATGGCATCCCTTTGTCGAAGAGCTCATCAAGTGATTTTTGGCCAATACTGATAAAAATACTAGGTGAGCATTTCATTTTTAACTTAATTAACATGAATAGAATGAAATAATTTTCATAATTAGTCTACGGCTGTTGTTAAAACACAGTGTAATGATATGTTTGTTTTCGCTATTTATTCTTTATAGGATGGGAAGACATTTTCGTTGGCGGCATATACCACGGATGTAAGAAACCCGCTTGTATCAACGATTATTTATCTGCTTTTCGAGATGATGTATTGCGATTGTCGACTGATGGTTTGCTATATAAGGGAAAAAACATAAAGGTGATGCT…
>CactaA6.1
ACTTTGTTGATAGCTCTGACATGGATGTTACAAGCTACATCACACAAACCTTTTTAACTTGTCACATTTTGTCGTGCAATTTTGTACCTATTTCTAACCCATTTTTATTCCCTTTAGTTCTACAGAAGTTCACCAGTCAACATCAGTTACACGTGATGAATCAATGGAGAGCTTTTCAGATTCATACGATAAAGAAGAAGATGTGGACAAGTCATTGTTCGATATGAGTACTGTTTCACATGTTTTAAACCACATTGAAAGTAAGATATTTCTTTTATTCATCGTTGTCTAAATGTTAACTTTTACCATTTATATTCTTATTTGTTTCTGAATTGTGTAGGTGACGTAGAGCCGGACAGTGATATCTCTTTCGATGATATTGAATCTCTTGAAGTGGAG…
>CactaA7.1
ATGTTTTTCAACGATAATATCATAAGGACATTTTTATATCGTGTAAAAAAAGGTAAAGGGAATGTTCAAACTTATCCGAATGAGCCTCAACCTTCAAAGAAAAGAACTTACAAAAGAGTAAAACGGCATGCAGCTTATGCTATAGAAACAGAATCCCCTCATATTAGTGTTAAAGGATGGTCGCCGTTTTATAACATTTATGATTTTGATGTGGTTGAAGGATGTGTTTACGATGCAATGCACGCTGTAGATTTAGGGGTTTCTAGACAGTTAGCTAGTCTTTGGTTTGATTCCAAAAATAGTACGTCAGCATGGTATATTGGGACACCAACAGAAATTGCACGAATTGACAGTCGTATTGCAAAAATCATCCCTCCTTCTAATGTTACCAGGCTTCCT…
>CactaA8.1
TTACAAAAACAACTTGGTCGTCAACATAAATTTATTCAAGGTAAATTTGACAAGGAAAAGGGTTACTGCAGCACATCTCAGGCTCACATAAGGAGAATGCGTCGGGAGGCAAATCAAAACGTGGAGGTTGGTAATTTGTCTCAATTGGAAGTTGATCGTAACATCAACCGTATGTGTGAACCTGAGGAGCATGGACTCGTTTTAAATGATTTCCCTTTCCTAGACTGTGAATCATTTCATGATGTTGATGGTGATAATGTAGACGACCCTAATTATGTAGACTTTTCCCTTAATGATGTTAACAACCGTTATTTAACTTTGAGCAACCGTGGTTCAACTTTGAGTGAGAGTGATCCTGAACTGAATGAGGATTTTGATTACATTGATGATTCATTGATT…
>CactaA9.1
GTATTGTTGTGCATAGTTTTTGCATGCAAATTTTTGTTCAGCTGATAATATTTATTGTTTTCCATTCCCTATGAATACGATGTTGTTACCCCGTTTCACTACTTTTTGGGTTTTCACAGATAATCCAATCATTTTTTGTTGAATGTCATCAAAGTATGTGTTTTTGACATTTGAATTGTTTATCATAGCGGTAAGTGCTTTCAGTTTCATAAATTTCTGGAAGTTTTGTGCAATCTGAAGACTCATGCAGTGATTCCCATTAAACATGTCAACAAGAACCCCATTAGTATTTTCAAACCCATATGCAGATGTTACCCACAGTCGCCCCCAATTTTTTACACAGTCACAGGCATGCAGTAATGGATGGACATTAAAACTCATATTACTTAGGCCATACAA…
>CactaA10.1
TGTAGGCATATGTTTTTACGCCTCCATCACTATCAGGTTCAGTTGTGAGAACAACGTGGTACATTAATGGTTGCTGGACGCCACCAGCAGGAAGGCCAATACTTTCATACTCACCGTTACAATTCGGATAGAACCGAAATAATTGGCTATGCTAAGAAAAATGAATAAAAACATAAAAGTATAGATTATGATGTCACAAAAAAAAATAAAACATTTTTACGTCTTCATCGCTGGGTGTTTGCGTGCCACTGTAAGACATTTCCGTCACCTCAGAAGCAAACGAACGAAACAATCCAGATAATAGAAATCTAACAAAACATTTGAAGAAGTGATTAATACAAATATAAATTAATAACAAAACGTGGCACATTCCAATAGCTTTCTACGAACATCTGACAT…
>hAT_A1.1
TAGCGCTCCGACCGACTGGCACTGGGTCGAAAAGGATCTAAAATGAAACTGGAACTGACACTTACCCAAAGTCTTGGGTTGGAGCGCGAATCGTTTTTGTCTTTTTTTTTGCCCAACCCATGGGTTAAACCCCCGGGTCTACGGGTCTTCGCTCTTCTGTGTCTAGAGGAAGTGAAACGCGCGGTTTTGTTTTCTCTATTTTTTTTGTCTTTACCGTGTTTGATTGATTGATTGTATAAATCCATAAATCCAACATGAATGCGCTTTTGGATTATAATACGTGCAGCATTTTTGAGCGACAGATTATATACAAATCGCATGCTAGTCTGCTACTTGTCTAGTGCTCACGTTTAGATCAACTTCAGTTACAGTTTGCAAAGTTTTTCAACTATTTTTCAA…
>hATNA1.1
TAGTGCTCCGACCGACTGGCACTGGGTCGAAAAGGATCTAAAATGAAACTGGAACTGACACTTACCCAAAGTCTTGGGTTGGAGCGCAAATCGTTTTTGTCTTTTTTTTTGCCCAACCCATGGGTTAAACCCCCGGGTCTACGGGTCTTCGCTCTTCTGTGTCTAGAGGAAGTGAAACGCGCGGTTTTGTTTTCTCTATTTTTTTTTGTCGACGAAAAGAAAATTCCCTCCCGCGTCTTTGTTTTTTTTGTTTACAGTGTAAGGGAATGGGTACGGGTCGACCCGAGTCAAACCCGCCAAGACGATTTCATTTTCGAACCACACCCATAGAAAAAGTACGGGTTGGGTGGTTGCCAGTGCCGTTGACCAGTGCCAGTGACACTGGGTGCCAACGCTTCG…
>hATA2.1
ATGAACAATATATTTTGTTTCGAGATACGTAAAATAACCCGCCCTCAATTAGTCCCAGAGAAAACTCCGTCTCGTTCACGTCAAATATTTCAGAAAAATGGAGCCTGCTGTAGAAAAAGTTTCAGTAAAAATTTTTTTTTAACAGTTAGTCGTAGAATGCTAGATAAAAGAACTGGAGAAGAAAGTGACGTTAATTTTGATGTGTGCAATTTACACGTCGAGAATCAACCTGAAAAATTGTGTGAAAAGTCATACAAATGTTTGCCGCGATTCGGGAGTGCAAATTTAAAGCGGCACATATTGAATAAGCATTCTATGGATCCAGCTGTTCAGTCTTACATTGGACACGTTAATTCTAAACTAGAAAAGGTAGTTCACAACTTGCATATTATATTTTTC…
>hATA3.1
TTTCTTTACTTTATTCTGAAGGAAGGTGACCATGATGAACCTAACGAAAATTTGAAAAGTAAAGTTTGGCATTACTTCACCACTGATGGGACAAGTAGAAGCAAAGCCACGTGTAACCTCTGCGAAAAACTTATAGACCGCTCGGGTGGATCTACGACAAATATGATTCGTCATCTTCGAAATGTACACAAGAAGGAACCTGGCTGTGCAACTGGCAAAAGTATTTCAAATTATTATTGTTACATTTCATTTCTTTTAATATATTTTTTTATAGAATCATCAGGGCAAAAACGACAACAACGTGTCTCCACTAAAGAAAATCTCCGCCTGGATCGTCTGTTTGCCATGTTGGTGTGTGCCGATTACCAGCCTTTCAGTATGAGTGACAGCGTGGCTTTT…
>hatA4.1
CACCTTTTGGAGAAGTTGCGATATTATTTCAAGAATTTTTTGAACGCAGATGTTCAACACGTGAGCAAAGCATCTGATCCACATTTCTTTATCGAATGGTCTTGAATTATTTCTTGTGAGATATACCAAGTGATCGATAAAACATCCGTTAGAACTAGCGTTGTCTGTGGTTACAGCTAACATCTGGGGACGAAAGAATGGATAACTTGTAAGAAATAAGCAAAAAGGTAAAGGTTATTAAAGATGATTGATACGTACTCTTTCTTGGAGATCATACAACTTAATTGTGTCATAAAAAGAATCACCGATGTTCATCCCAGAATGTTCCCCTAACAAATGCTTGAAACCTATTATGACCTCAATCGGTTTGAATTGTTTAGTCAGGTACGAAGCTGTGAT…
>hatA5.1
CATACTATTTTTCATTTTATTCAGCCCTTCAGCAATGAATATGCAAAGGAAGCTTTGCTGGAATTGGTCATCAGCAACAATCATCCCTTCACATTGGTTGAAGAGCAAAGCTTCATCAAGTTTTGTGCCATCCTCAACCCAAATTTCAAACTCTTCAAATCGACTGCGCTAAGAAATGCTATTTTTCGACGATACATTTCCGACCGAAAGGATCTCATACAGTACTTCAAGCGCAAGTTAATTGGAATGGTTTCAGCTACCACAGATTTGTGGACGTCTGGCAATAATTTGGCTATGATGGCTGTCACAGTGACATGGCTGACCTTTGATTTCGTCATGATGGAGGTCACTCTTGCATTTCGGGAGCTGAAAGGAGATCATTCTGGAGTTAATATTGCC…
>MerlinA1.1
GGAAATGTACCAATCGCAACCCGAAGAACAAGCGCCCCTGCAAGGGTCCGACTTCGTCTGTGCGCACCGGGACGTTATACGAACGATCCAGGCTTTCGATCCCGGAACTGGTAATGTAACATGAAATCAGTTTTTTTAAACTAAACTATTTATTTAACTCGTTCATTTTTTTTGTATTTATAGACGTTGTTCTTTTTCTGCTTCTTCATGAACTCCCAGAGCTACTCCCAGATGAAAGACAAGATGAAGATTTCCAACAACAAAACAACCGGTCTATGGACGAAATATCTCCGAGAAGTAGTTTTTCATCTCGTCTTTGGTCTTTCCGCCCAATTCACCCAGATTGGTGGGGTTGGAAAGGTCGTTGAAATTGATGAGTCTTTGTTCGGCAAGAAACGT…
>MutatorA1.1
CATTTCGGACCCTACCATTTCGGCCCCGTACCATTTCGGCCCAGTCCGAAAAGGACCTACCAATTCGGCCCCACTGTTTACCTTTTCGGCCCCATTTTCATTAATATTTTTGTTTAATTGTTAAATGATATAATTTGTTGAAAAAATAAATAAAAATTTGGAGAGATAGTTTAAAAATTCTTTGTTTGTTTTGGGAGGGAGCTTCTGTTCTGGTCAGCTGTTCCGAGAGTCGTCTGTAGTTCAGATTTCAGTTGTCATTAAAAGTCAGTCAAGTCAGGTGTCATCAGATCAGCTTTTTGTCTAAATACTATGGCATCCGTACGTTTTCCCAATTCCCAGGAAATATGTCGAAATCGCAACCATCCTATTGCAGGACGCTCACCTCAAATGTTGGAATGC…
>MutatorA2.1
AGTAACATGTTTTATTTTTCAGCGAGCGCAAGACGTTATTCGATGGGGTTGGTCACAGCTACCACGTGAAGCGGACCAACAAGCGATCGGTAGCGTGGCGCTGTAATAAGCACACAAACCCGAATTTCTGCCGTTCTTGGGTGTCGCAATGCGATGCCAACTTCACCCTCAGAGTACCTCATACCTGCCCAACCAACCTGGACATCTCTAGGGATGCTTCAATTCTCATGAAAGCGAAGGCACAGGCTATCAGCAATCCGCTAGCCTCTGCTAGGGCAGTAGTAGAGAAAGAAATGATGGTGGAGTTCGCAAAAGATCCATCGCGCAATCTCCCAGTGAAGAACAACCTTATTAGAGCGGTGCAACGAAAGAAGCAACCGAAGTTTCCCAAAAACCCGA…
>MutatorA3.1
CACTGGAATACAACGATGTGGTATGGCCAAATATGGTTACAGCTATGAGTAGATATAAAAGAGTAGAGCACCGGACTGTTTGGGGCTGTTCCCTGGCTGTCTGCGGCTACTACATAACTACTACATAAAGCTTGATTTTATAAGTACCGTTTTTTATTAGCTGCTTTCAAGTTCTATTCACGAAAAAAGTGAAAAAACTGTTAGTTTGGATCCAAACTCAACAATATCACCAATAGATGTCCAGATAAACCATGTAAATGAAGCTCTCTAAATTCTTACAACTCCTGAGGTCGACGGGTATCATTTAAATTGGAATGGCAATACAACGAACAACAATATAACGAAGCAAGACCAGACCAGCTTATTCGAAAGACCAATTCCTGTGACGGAGCCTAGTTT…
>MutatorA4.1
GCGCATGCAACTTGTGAACAGAACACAACTTTGCAAAGCAGTCAACATGGCCAGGTATTTCGTACTGTTTTAGATCGTACGCATTTAAATCTTTAATACAAAATTTTATTTACTTTATTCGCTAGAGCTAAGACACGTCCTGTCAACCCGAAAACGCTTAATTTTTCCTTTGAAGACGACGGAATTCCGGATGGACTGAAGGTTCATGACGTCGTGAGCGAAAAAAGAGGAAGAGGTAAAACATTGAAATAAGTAACATATAATAATAATAATATAACATATAATCTTAACAATCTAAACATAACAAACAATAAAAATAATCTACACAATAACAAATTACAGGTAACGTCAGTCGACGACACATTGTGTGTTACACAAACAAACAGGCGCGGCTGTTGA…
>MutatorA5.1
ATTCTTCTTCTAATTCACATTCTCTATCATCGTCAAGACTAGCAGCATATCTGACGGTATTATACTTTGTGTACATATTGGCACATTCTGATAAAAGGTTTTTCGTTGACAACTCTGATGTCGCATGTCTTCTCCACAGTTCTTTTAAATTGGAATTTAATTCCTATAGGGAAAGAAACAAAAACGGCAATAAACATCAAATTTTTCAGTGCAGGAAAATATAGGCCTACCATGAAGGATTTTCTTTCTCTTCTTAATTTGTGGCCTTGTAGCAGTTTTGCCGCATTCTTATCAACTTGAAGAGCTTCTAAGTTGAGGACATCGAATAAAAGATACATATTTAACCCGTTATAAGAATATTTTTGGCCAGCGTGATTATGTAGGTGGTTGTGCCAACCC…
>MutatorA6.1
ATCATCAACATCCGCGTCTGTGACGTAAATATTATTATTGGTGTAGAGTTCAAATAATTTATCTAAAAGCGTAGGAGTTCTAATCACCCTTGCGGAATAAGACCCCCAAATACTAAAGAGCTCCTTATGAAAGTCACTTGTCTCCTGCCTTTGTTCCCTCATATCAATCCTCTGTCCTAACAGTTTCGCATAAAGTGGGATAGTTTTAGCTTCTTCAAATAAAACGGATATGAGATCATAAAAATTAAGTCCCATTTGTCTAGTCCTATTGTTGACACGAGAATGCCATCCTTCCGCATCGTTGTTGGTGCGGATGACTTGGTTAAAAGAAGTCCACTTTGTTGTCGGCCAAATGGGATTGGTGATCCATTGTTTCTCAACGTAATCTAAAAACTTTTT…
>MutatorA7.1
ACTTTTGATTCTGCCTAGGTTATTGCTACACAAAAAAAACGCGTTAGCGGTAAATCCTTCACTTGGCGTTGCTCATCCCGACGGCCCCAAGACCCCTGCAAAGCCATAATAACTCAAAAAATTCGGTCGGGAAGAAATTACCTCGTTGAATACAGCCAAGAAGATTTCCAGGAAAAGAAACACAATCAAGACAATGGAGTCCATCATAATCATCCGCCAGACCATGGGAACCACGAGCGAGTAAGCCTGTAAATTTTAGACAATAAATGAACTGATAATTAATCCAATTTCTGTCTTCTTTGAAAGATTACGATTTTTAAGAACGCCAAAAAGGAAGCCTTAACTGAGAAGTTTAAGCCCCCCAAAAGGATTATTTTTGACGAATTGAAGAAGAACAAG…
>MutatorA8.1
GTATTATGGGCAGATAAACGTAGTTCAGCCGATCCTTACAATCCTGGCACAGCAATTTTTTATTTAGGGGAATCATTTTAGCTTCTTGGTGTAACATAGGTACTAAGACATAAAAATTAATTTTGGCATTCATTCTGCCATTGACCCTGTTATGCCAACCTTCGGCGTCATTATTCGTTCTTATAGGCTGATTAAAAACTGACCACTTAATTGGTGGCCAGACAGAGCCTACTATCCAATTATTATCAACGTAACTGAGAAAACGCTTCAGAAGCGTTTTGTCAGTTTTTTTGTCTTTTAAATTGGTTTCAAATAAGTGAAGAATTTGCTGTTGTAGGTAATGGAACATTTTCGGGATTTTTTCAGGTGGGAGAAGGTGTAGAGACAGAATGCTCTTGA…
>MutatorA9.1
TAAGCATCTTCAGACTATATGTTATGATTGAAATTGTATTTATAATTATCAGAAATTAGATATGTTAAATCTTCATACAGGGTTTCGACGCTGCCATATTTCCCAGTATTAAAATTTTCCCAGTAGGCAAAGAGAGTAGAAGTAAAATGAGAAGTGCTTTTCTTTTGATTTTCTGCTAATTTATCGGTTGCCAATAGAAACGATTTAAAAGGGACCATTTGTGATTCTGTGTGTAACAATTCAATTAGTAAGTAAAGGTTAAGGTGAGGTTTTTTAGCTAACCGTTTTAGGCGGGAGTGGTAACTTTCAATGGGGCTGTTAGTTCGAATTGGCTGGATGAATACCGACCATGACTTCGGTCGCCACACAGTGCTGTTTAGCCATGTCTTTTCCATATAA…
>MutatorA10.1
TGGGAAAGCGTCAGACCACCAGCTCCAGCTAAGGATAATCCATTATTTACTATTGATTTCTCATGCTTTCCGCCAGATTTTTATTTGGTTGCCGTAGAAGTAGTACTTGATGGGGTTTTATGGCGACATTTACTTTTTGCTACTCAACTTCGACTTTGACATCTTGCAAATATTAAGCTTTGGATGGAGGATGGGACTTTTGACATTATAGCTCTTCCTTTTAAACAGTTATGGTCAATTCATGGTACTATTTTGGGGGAGGGTGGGGAAAGCAAGTCAGTCCCTCTTTTACATGTTGCCATGACTAGAAGAAAGGAGGCTGACTATGTGGCAGTTTTAGAACTTATCAAATCAAAATTACATGCATCTGCTATTAAACCGTTTACTTCAGATCACGAA…
>PelementA1.1
GTGCCACTTTCCTAATCAATCAGGTAAGACATGAATAACACTATAACAGCTATAAAAATAACATTAGTACATTGTAAATTTGATTGAGCAGTATGAAAACTTGAACAAGAAAAAAAATAAATGGCATCAGCAAGTTATAAAACATTGCATCGTGCTTCAAGCAAGATCACCTGGAGTTTACGCATACCTTCGCCGAACTAAAATAATGATGCTTCCTTCAAGGAAAACTTTGCGCACATATATTGGCAAGTCAACCGGAGATGTTGGAATAACCGAACCTGTTCGGCAGAGACTGAAAATGGAGAGAGAAAATTTGTTTGAAAATGAAAGAAGAATCTCACTCGAAGTTGATGAAATGGCAATTGGTCCTAAAAGTACACTCGTCAAGCAATGGGACAG…
>PelementA2.1
GGACAATTGAGGCTATGAAAAACATTCCGAGACAGGAAAACTCCTACGACTGTGGAGTATTTGTTTGTCAGTATTCTCTCTGCATAAGCAAAGGGTTGCCATTCGATTTCCATCAAAACGACATGAAACAAATACGTGAAATAATGATTAAAGAACTTACCACAAGGCAACTTCAGTCTGTTCCAGTTAGCAAGCCCTGTGTGGCTCAATTGGTGGTTACTTCAAGAATTCCGGCTGTCCCGGAATATGATCCGCACATCTTTGATTCGAATTCGACGGCAGGTCCCCTTCAAAATCCGAGTGTGGCTGGAAACAGTCGAGGAAAATCAGAATACCGTACAGCGTCTGCTACTGATGAATGTCACGCCTCTTCCGTTCCACCTAAAAAAAGAAAAATTT…
>PelementA3.1
AATGGAAACTAGGAAGTGATAAAGAAAACTGTTCAAAAATTGAACCTTTCGGTGGTAGACTACATATTGATTCCCATAAACCAAACCGATGTTCACTGGACTCTAGTTTCTCTGTCATGCAAGGAGAAAGCCCTTCGATTTTACGACAGTCTCGGCGGAGAAGGGGGAGAAATTCTCAAATTGATTGCCAATTTATTTTCAAAAATAACCAATACCCCTTACAACGAATGGCAAATTAAAATAATGAAAAATATTCCAAAGGCAGAATAATTCATATGACTGTGGCGTTTTCGTTTGTCAATATGCTTACTGTATTTCAAAAGGAGTCGCATTCAACTTTAAGCAGAACGATATGATAAACATGAGGCAAATAATGAAAAAAGAACTTGCCACAGGGAA…
>PelementA4.1
TATTGAGTGTAGAGAATTTTGGATTAAAATCTAACTAAGAGGTATAAAAAACATTTTTTGTTAAGTGTGTTAAGTGTGTTGTTTTGTATTATTGATATGGTAACTAATGAAGAAATTCCCAAGACTTGTTTAAGTACGAAGAGTCTTCCTTCTTCGATTTTTATTGGCAGGATGGACATCTAGAGGTATGAAATCCCCCTCTTCAAGTAAACACTGATTATGTAGCAATTGCACGTGATTAAGCTGTCAGAAACTTATCCAATATACATTCAAGTAACTCATTTGTTCATCATTTGTTTTCCCAGGTTGGGCCAGCTCGCACAAGAAAGTTGCACATACCTTCAACTTGGGTAAAAGGAAATTCTTTAGGTCACACTTCACTTGGGAAAATTGCACCAG…
>PelementA5.1
GTAGTGACCACATCGAAAACAACTGTTTTGAGCAATCATATCTCCAAAGAAAATTAAAACGGGATGCAGTACCAACTATTTTTACTTTGGTATGTTGTGTAGAGTTATCATTTTGTTAAATTATAACCTTTTTACTATTTGTAACTCTCAGGAGAAAACGAACCAACCAGCAGTTCCAAAAAGGGTTCTTCTTGAGAAAAATATTCCTTCAGGTATCGGTCAAGACCAAGGTATTCAAAGTCTGCTGAATGACATTCCAAACAAATTCAAACAACAGTCAACGTTGGTATGCCTAACACAATTATGATACTTTTTAAATAATGTTAGTGATTTATTGCTTTGTGTTAGAACAAGTTAAGATCTCATCAGATAAAGGTGATTGACCTGAAAATTGATAAA…
>PelementA6.1
CATTTCCTCCGTCAAAGCTATCACACTTAAAACTAGCAGACTTAAAACTGTGACACGCCATGCCTGCAAGGTTGTGTTTGACAGGAACATCTTAACAGGTGTTTTAGGATCATTTTGTTTTCTGGTGCGGTTACATTCCTCAGTTAGATCAAGTATGTCGAGAAAGGTGTCCAGCTTCTTCTTTTTCTTCCACCAGTTGGTCACATTGATTCCTTGTGCAATGAACCGTCCATTCATGACGTCAAAGACATCGTTGATTAATTTCGTAAATCGTTCAGTTGTTTCTGAATCTTTAAATAGATATGAGAATTTCTTGTCTCTTCTGTAGCGACGTAGAGCATGAGCTACTGAGTCCGAAAGCAACTGTGCCGCCTTCCCGACGTTCATTTTTTCGAAAGT…
>PelementA7.1
CGATGGCTTCGTAATGCAATGTCTTCTATGCTGAAACTGAAGAGCCATAGAGCCTATCGTTATATTCTAGAGGAAGGAATGCCCCCTCTTCCGTCTGTATCAACAATTAGAAGGGTTTTAAGCTCAAGTGACTGTGTCTTTGGATTCAATCCTCTTGCTCTTGAGAGCATTAAGAAAGCATTAGATAAACTTCCTGTTGCTGAACGGTGGGGATCGTTGATGTTGGACGAGATCAAGATTATAAAAGATTTAACGTGGAACTCAAAGAACTTGGAGTGGCATGGTGTTGTAAACTTCGGCGGATAATGTTCATGTTTAGACCTTACAAACACACCTGGATTCAACCATGCTTCGCTACCAAAGGTGCTGCTTCCGGTTCTATTTGAACTAATTGTAAAA…
>PelementA8.1
GTTAAGATTAAGAAATCAGGAAGAGCTCATTCTATGAAATACGACGGCGGTTTCCTGATGCAGTGCTTACTTTTAAAATTGAAAAGCAGCTCCACTTATGCGCACCTGAGAAAGAGCAAAATCCTACCTCTCCCAAGCGCCTCTAAAATTCGTCGCAGGCTAAGTTCATCAGAATGCAAGTTCGGTTTTAATGAACTTGCGTTGGAAAATATTAAGAAAGCACTGGGAAATTTACCTGATGCTGATCGTTGGGGCAGTCTTATGTGGGATGAGGTTTCTCTGAAGAAAGATCTGACATGGCATTCAAAGAGATTGGAGTTGCATGGCGTTGTTGATTTTGGCGAGGAAATTGAATCGGCTGTGAAAAACGAAATAGCTACACACGCTGTTGTGCTTATG…
>PelementNA1.1CATAGCCTACTAAATGACCTAGTTCAAGCCTGTTCCATTGGGCTCTAAAAGTGACCGACGCCTCAGGCTATGGGAGGAGCTTATTCCAGAATGGACACTAGCGACTCCACCAAAGAGTTTTGGAAATTCATTGGGTTCTTGTTTTGTAAACAGTTTTGTTTGGTTTGTTAGACATTTACTCTTTTGGAAGTGCACATTAAAGACGTTGACAATGATTGAATGGTTTGAAAAATTCTCTATTGCAAGCCTTCTGTTCAGTTTCATGGTAAGTAGCATAAGTAAACAAAAATCATTACATTAAGAAATGTATAATGTGTCATGGTTTTCTTAAACTTTGCCTTATGAAAAGGCTCTGTATTTTTGGTTCAAAGGCTTTGATTTGAAA…
>PIFA1.1
TTGACAGTTTCAATTAAAATGAATGACGATAGAGGTTTCAACGAAGAGCTAGAGTTCTATTTAAACGACTTAGACGAAATGAACTACGAATTAACAAGTAGTGATGACGAAGAAGTTCGGCGTGAAAGGCGCATTGAAGTACGCAGAAGAATGGTTCCTTTCTATTCTAGACGAACCGATATGTACGACGAGTTTTTTAATGACGATCAGTTATACAAAACCTTTCGTTTTGATAGAGCGTCACTCCAATTTATTGAAGGTATACAAATTGGACCACACTAATGTTAATGAGCGTACAAATTTTTTCTAATTAATACAGGATTGATAAATGATAAACTCGAACGAAAATTAAATGGTCGAAAGTTTCTTACACCAATGCAGCAAATTCTTGCTGCACTA…
>PIFA2.1
GAAACACTCGAATCGGTATGTTGAATTTCATCCAAGAAACGCTGCCTAGATATCCCGACATACAGTTTTTTGAAAACTTTAGAATGTCACGAACTACTTTCCAGGTACTTACATGTAATGTTTTACGCTATGTTTCTCACATAATAATCAATGTTTATCTTATTATTAACAGGATATTTTGACAGAATTTGGGGAAAGTGTAGATGTTATACATCGTGGAGAACACAACGAAGTTCCCTTTTCTCTCAAATTCTTAGTAACCATATGGTGGCTAGGGAATCAAAAAACTTTCCGCCAAATTGCAGATAGGTTTGGAACTACCAGAGGTAACTGTACTTCAGATTGAAATTGTTGCTGCCAAAGTTAGATGTTAACTATTCCCTTCACCTTATTCCAGGG…
>Pokey
TTAACCCTTTTTCGACTGACGGGACGTTTCTTTTTCGACGGCTTTCAGTAGGGTCTGGTGGGACCTCGCCCACAGACACGAGAGATTTCAAATCGGCTAAATTCATTCCTATCAAAGCTTATATCTCGAAATCCATCCTACAGAATTGAATTGCCTTACAACGAAAAATTAATTGACCTACCGTCTTTCAATGATAAAAAGGAGGAGAAATTAAAACGAGTATTTCTCGTGTTTTACCGAGTTTTCGGTGACGGGACATTTCTGGCCCGTCAGGCGGCTCTGATCGAAGTCTACACGAGAACCTTCGATCTGGACTGTCGGGACATATAAGTCTCCGCCAGATATGTCCCTCCAGGCGGCTGCAATTTTATCAAAAGCCCGGCCAGATTTGAACCACCA…
>TTAANA1.1
CAAGCAATCCACCACTCAAGTGCACCAAATCCATGGACCCCCCTTTTTTTCCAAATCCGCTATGGGACTTAAAAATCTGAAATAATTCAGGCATATCCAGTTTTTTACTCCGGATTTACCTGTTTTTGCAGAATTTAAATATTCCCTGCCGTTCGGGAGATATTTAATGTTTAAGTTTGAGTTTTTTCAAATTTTAACAATTTTTGGGGGTCTTTGGCATCGCTTTTTGGGTTAATGCTAACCTTTAAAAAAAAACTAATTGAACCAAAAGTTTGCTCGGCCATCCCTTAATACCAATCCAAAAGGAATTTACATTCCGAATTAGATTGGCCGAGTTATTCCCAATCTACTAAAGTGTAATTTTGACCAGTTTCCCACCCAGCCTAGTCGCCATTTTTT…
>TTAANA2.1
GGGGAGGTCAGTAAATTCCATAAGAAAATTTTACCTGGGGCCGCGAGGCGGTTTTTCCGAGCTCCCCTCTATTCCCATCCTCCTACTTGTGAATAGCTACCAGAAATTCCTGCCATCTAGCGCTAAAGATGTGAAGGGATGGAAAGAGTCGATTGAAACGTCTATAAAACAGTATAATTATTTAACATTTTTATTACTTGTCATCAATCGGTTGTCGTAGTTGTTAGAGAACCAGTCTATGACTCCTGAGTACAGAGGTTTAAGTCTTGACTTGTACACTTCTTTTTTTCAAATTTTTTGTGTTTTAATTTTTAAATAATTTAAGCTGAAAAAATAGTACCTAATTACTGTTATTTACGCTTCGTTTATGTATCTGTAGTAACCTAATTCGCAAAACAC…
>pogoA1.1
CAGTGGCGGTCCAGTCATCGGGCCACCCGCTCATCGGGCCAACCCGGTTATCGGGCCAGGTAAAGGGCTGCACCAGGTCAGCGCCATCAAGAGGGAGCTATGGGAAATTGGGTGAATAGAGAGGTATAGGTATAGTGGCGGGAACTTTATTTGGGAATGCATATGCGAACTTCTTTACACGAAACTTTCAATTGTTTCATTGTTCAAAAATGGAAGGGGTGGGGTAATAAAAATTTGATGTCTGTCTAGAATTTCCAGTCTGGTATTTTTAGTCTGGAACGGTGACGACATGTCGAAATTAGTGAATCCGCCAACGTTTAAGAAACCGAGAAAAATTCGTGAGACTCTAACACTTGAGAATAAGTTGAATGTTATTGAATTGCTCAATGAAAATAAAAG…
>Maverick1.1
TCATGTAGGTGAGACAGTCACAACAGCAGCCATCCCGTTTAGGTCGACTAATTTTTTAGCGAATGCCTCTTCACCGAATAGTATCAGAAAAAATATTATTCAAAGTTTCAATCAGCAAGCAGCACACTTAGATGAATTCATTCAAAACGGGAGTAATTGGCAGTTTGACCGAGCCCTTGTCTTCGACATTGAGGTAGCCGCCCTCAGACCAGTTCTCAGCGGTTCGGATGAATGTAACGTAAGTGACGGAGAAAAGGAGGTGAATATCTCAAATTTCATCAACAACCGTTTTTTGTTTAATCCATCAAACAAAGGTATGAAATGCTTCCTCTATTGCATTGCATACTTTCTGTATTCAGATAAATTGCAAAAAACATCGAAAAAAAATGAATCAATGCA…
>Maverick2.1
AACAAATACCAATTGGATACAGTTTTATTATTCTCGGACCTGAGGGAAATGCGATACATGAACATTCTTACATCGGGGAAAATGCAGGTGAAGTTTTTGTTGAACATTTACTTGAACAAGAAAAGGCATGGATTAAACCCTTATTCTCTGTAACTGAAGATCTTGTCATGACAGATGAAGACAAAAAAAATTACCATAAGGCAAAAAAGTGTTATCTATGCGATACAGAATTTTCAGACAGTGTTGTCAAGTGTAGAGACCACTCACATATTACGTCTCGCTTTATCGGTGCAGCTTGTCAAATGTGTAATTTGAGAAGAAGAAAACCTAAGAAACTAAAAATCTTCGTCCACAACGGCTCAAGATATGATTTCCATTTTATAGTAAAGTCAATCGAAA…
>Maverick3.1
GTGAGATGTTATTATGAGATTTTCGTCTATTATAGAGAAACTTTTAAAGGTGTGTTTCGATATGGCTTTTTTAAAACTCTTCTCATTAATATGAATTTTTACTGTTATATAGTCACGAACATTTTCTATAGTTTTCCCGTAACAGGAGTTTGAGATTTTTTTAAACTGATTTTTTTCAAAAACTGTTTTTGCATTCCTGCGTTCTTCTGTGCATTTGGTTATGAATGGTTCTAAAAAGCTTTCTTGATTAAACATTAAAATTCTATGAATTTTTTTTAATTTCAGACCCAAATCTAAATATAATTTAAGATTTTTTATATGAACAACATAATTCAGTCTGTCTAGAAAAGTTGCTGTAAGTTTTGTTGATTTGTATGTTACATTTTGATTTGATTTTAG…
>Maverick4.1
AGACTCACTCACCCTCTCATTCCTCCGCGCAAGAGTCGATACACTTGACTGTTGTTGGGGAAAAATGTTCCAATCTGCTTCTTTTCCGCAGCGGCCTTCAATCCAGCCAAATTGCTCAGACTCGAAATTGTAAATTTTTTTGGCTTCAACAAAATCAATTTTGACGTATTCCTTTAGGGTTCGTCTCCATTCTTGAGTTGCTTTGTATAAAATAATTACGTCCAATTTCAAATAGGCCTTTAAGTAGTCGCCCAGATTTTTACATTTTGCCTGACGAAATAAACGTTGAGCTTCATCAACCTCGTGCTGAGTGATCTTGTCTGAACCCGTTAAGTCTGATTGCCACTTGCTTAAATCTGTTGGAAGATGTCGATCTTTGAGCACTTGTACCGAATTTAA…
>HeliDaphNA2.1
TCCATATATAATAAAAGAACAAGCTTTTTGAGGAGGAGCCTGTGTCTGTGCCAATGCGTACACGCTGTGATTGGTCAGTCCAGTCGCCCTTCAAGAGGGTGAAAACCGCCGCAGGCTTTCACCCTCCTTGCTGATGGTCAAAGAGGGGGGTTGCTGCAAAGGGGAAAGGGTGGGGAAGACAATGGGGGTAAATAAATCGCGCCAGCAAAATGAAGGTTGGGTACTGGATGCAACGAGTTACACACTCACAACACAGCTCATAATCGATTATCATGCACTATATCGATACTGTTAAAACAACACCAAATTCAAATTGGCATTTCAAAAATTATGTTGAGAGAATGTGCTTTTTCCTCAGATTTCTACAACACAAATTTGTAGTTTTGACATTTGAGGATG…
>HeliDaphNA1.1
TCTATATATAATAAAAGAACAAGCTTTTGGGGGAGGAGCCTGTGTCTGTCACGGACATTTTGGGGGGGAGGAGCCTGTGTCTGTGTCAACACAGGCTCCTTCCCCTAAACAAATCACCACCAGATGTCGCAATCGTGATGACGCAATCTTTGATGACGCAACAACCAGCATCACCACCAGATGTCTATAGCATCGCCGTAATGACGAAATCTTCAAGTAAGGTACTGGGCAAATTTCCCACGATAAAATCTATTACGGGCAGATGATTAAGCTACAGAAAAGCGAATAGAAAAACAGTCCGACTTAACGCTAGACAAAAGTTCCCCGGATTTGACGGGGCTCAGGTTACTCG
>HeliDaphA2.1
GAGGCCACGTTGCGTTATTTTGGATTGTAGCTTCCACAACCTTCACCCTGTTTCCATATCGAACGACTGGTAAACATTGACGAAAGTCACCACCAAGAAGAAGGACTTTTCCACCATGAGGTGAATTTTTCTTTTCCAATTTTTGAAAGAGGAAATTAAAAGCGTCGAGAGCGTGATTTGTCTTCATGGTGGATTCGTCGGAAATGATGAGAGCGGCACTTAAAATCAAAATAGCAAGAGTGCTTCCATCTAAAATTTTCGATCTGGTAACTTCGGTAATTGGAGGGTAGATCTTAAATTGGGAATGGTACGTTGTGCCGTCAATCAACAACGTAGAAGCGATGCCGGTAGAAGCGACGGCGATGACTGTCTTCCCGTGGCCTTGCAGTACGGTGATCA…
>HeliDaphA1.1
CAAGACCCCAACACCTAAAAGCCCACCACTGCGAAGTACGAAATTTCGTTGATTAGGGTGTTTTGCGAGTGAGAATGGCACCGCGTCGTGCACTTACGGAAGAGGAAAAAGAAGAGAAGAATAGAAAGTTGCGAGAAAAGAGAGCACAGCAGGATCCGCAGGCGAAGGCAAAGAGATTAGAAGAGAATAGGGAAAGAGCGAAGTATGTTCGTGAACAGAAAAAGAGACAGGTAGACCAAGAAGAGGCGAATAAAGAAGAAGCAGAAAGAAAGAAGAAACTACGTCGTAGCCAAAGTACAGTAGATAGACAGGCAAGACTGGAGACTGAAGCAAAGAATCGTAGGGAGCAGCGAGCGATTGAAGAAGAAGAATTGCGACAGGCAAGACTACGAGAGCAGG…
>Tc1A1.1
CAGTACCCACCAAACTATTAGGTACACCCCCCTTTTTTTAGTGCATTCTTATGGCACTACGTGTCTTGAAAAAAATGCAATAACTCTTGAACCACTTGGGCTAGATTTTTTTCCTTTTGGCCCTGAGTAGATCTAATGATGATCTACATTTTTTATACACATGAAGTCGTCGTAGGATTAACCCACACGGCGCTACGGTATCGTTCACTTTATTAGGTACACCCCGTTTTCCCCCATATGCGCCGTGTTAAATACGGCGTTTTCAAAAATATATAAAAAATACTAAAAATAAAGCTAAAATCGTGTTCTTTGTGCCAAAAGATGCACAATTTTTCACTCTATCCTAATCCAAAGGTTTATTCACAGTCAAACCAACTAAAGGAACCCTTCCCTATACCC…
>Tc1NA1.1
CAGTACCCACCAAACTATTAGGTACACCCCCCTTTTTTCAGTGCATTCTTATGGCACTACGTGTTTTTAAAAAATGCAATAACTCTTGAACCGCTTGGGCTAGATTTTTTTCCTTTTGGCCCTGAGTAGATCTAATGATGATCTACATTTTTTATACACATGAAGTTGTCGTAGGATTAACCCCCACGGCGCTACGGTATCGTTCACTTTATTAGGTACACCCCGTTTTCCCCCATATACGCCGTGTTAAATACGGCGTTTTAAAAAATTTACAAAAAATACTAAAAATCAAGCTAAAATCTTTTTCTTTGTGCCGAAAGATGCACAATTCTTCACTCTATACTAATCCAAAGAATGATTTACATTTAAACCAACTAAAAGAACCCTTCCCTATACCCC…
>Tc1NA2.1
CAGTACCTACACAAACTTTGGAAACACGGCGAGTGTTTCCGCGCTTCTAACACGGCGGCTTACGGCCAAAGTGTCTCCCTTTTTTACGCGATAACTCACGTTTGAGTTATTGCAAAGCAAATTTTAAAAAATCATCTTGGTGAGGGAAGAATTTCCTTTCACCATGATGTTTTGTAGATTTTAGGGAATTGAAGTTGATCCGCAAAAGACTAGATATAAAGTTTGGAAACATCGGCGCTCTCGCCATATGTTTCCAAGCTAAACTGTATGCTAGTTAAAAAATCGTAATAAATTAAAATTAATCAATTTTTACTTGAAACTTTTACCAACGGTAGACGACATAGTCGTCTACATTTGGACAAAGTTTCAAATTTTTTTAATGGAACTAATTTTTTCCGA…
>pogoA2.1
CAGTAGTGGTCCAGTTATAGAACCGGCCTGTGCGCGGTTCTATAACCGGGTGATTCCATATCCAAGCACTTGATCCCACCGCCATCTACGGGGGATTCAATTGCCACTGAAAAGACATACGCCATAAAGACAACAGTTTATTTTTCAAATATAAAGCAAGAATAAAGAAATACTTGACTTAACGATGAATAAACAATGCAGAATTACACATTACGACTTACGTCATAGTCATTAAAAGTAAGAATTTATCACAGGATGACTAACAGTAAATTAAGAATAGAAAAAGTCAAACTTAAAAAAGTTATTTTGAATGATGATCCCTAATTCCGCGTGATAAAGCTAATAATACTGGATCACTTATATTAGATTCAATAGCGGCATTGGAATACTTTAATAACA…
>pogoA3.1
CAGTGCCGGTCCACTTATGCGACCACTTTGTGCAGCGGTCGTATAATTGGATGGTCGCATAACCGGCCAAATGAATTAGTAGTATGTAGAAGGTGATGACTGAATCTTATTAACACTTTGCTTTAAGAAAACCAATTTTATATTTAATACTAAGAACGAGTAGAAAATAATAAAGACGTAGAATAAAATAGAAGACTAGAATAAAGAGAATAAAGTAGAAGAAATAGATAAGACTAGAAATAATACCAAATGATGAAAACAAACAGAGTTAAACATTTTGAATATGGTCACGCAACTTTTTGGCGAGTTCAAGCAGAATGGGGTCATTAATGGGCATACTTATTGCTTCAGAAGCATATTTTAACAAATTGAGACGCAATTCCGTTTCGGGATCAGAGA…
>pogoA1.1
CAGTGGCGGTCCAGTCATCGGGCCACCCGCTCATCGGGCCAACCCGGTTATCGGGCCAGGTAAAGGGCTGCACCAGGTCAGCGCCATCAAGAGGGAGCTATGGGAAATTGGGTGAATAGAGAGGTATAGGTATAGTGGCGGGAACTTTATTTGGGAATGCATATGCGAACTTCTTTACACGAAACTTTCAATTGTTTCATTGTTCAAAAATGGAAGGGGTGGGGTAATAAAAATTTGATGTCTGTCTAGAATTTCCAGTCTGGTATTTTTAGTCTGGAACGGTGACGACATGTCGAAATTAGTGAATCCGCCAACGTTTAAGAAACCGAGAAAAATTCGTGAGACTCTAACACTTGAGAATAAGTTGAATGTTATTGAATTGCTCAATGAAAATAAAAG…
>AntA1.1
AGATCTTTAGTAGATGCCCAATTGAACGATCTTCCCACCAATGAAAAGCGTAGAACCTTTCCATCGCTTCTAACATCGCCGAAAATCGTGTTCTAGCTTTAGTTATTGATAGCTGCATAATTAAAGCGACAGTGACCTAAGAGATTATTTCTTGTAATAAAATGATTCAACCTCAAGGATCGAGGGGAATCATGGCGTCAAGAATGACAACTAAGGAATTGGAAGACCGGCGAGCGCGTGCAATAGTCTTGATTTCGGAGAAAGGCTACTCAGCAGTTGAGGCTGCTGATGCAGTAGGCGTGACTCGGCAAACTATCTACAAGTGGAAAGCCCGACATGACCAAGAAGGCAGAACCGGAATCTTGGCAGTTCCTCGCCCAGGTCGACCGGGCTATCTTA…

## Sheet: Table S4
Smith-Waterman Score	% substitutions in matching region compared to consensus	% of bases opposite a gap in query sequence	% of bases opposite a gap in the repeat consensus	name of query sequence	Start pos of match in query	End pos of match in query	No. of bases in query sequence past end pos of match	Strand/ Complement	Repeat Name	No. of bases in query sequence before start pos of match	Start pos of match in repeat	End pos of match in repeat	Length of match
241	9.38	0	0	scaffold_11338	941	972	-190	+	AntA1.1	103	134	-908	31
9781	0	0	0	scaffold_14100	1	1042	0	+	AntA1.1	1	1042	0	1041
2501	14.49	0.93	0.47	scaffold_113	347977	348406	-41742	C	CactaA1.1	-929	931	500	429
1605	33.86	3.32	3.32	scaffold_118	162773	163945	-226876	+	CactaA1.1	325	1497	-363	1172
576	29.96	3.3	2.2	scaffold_119	176236	176508	-210141	C	CactaA1.1	-364	1496	1221	272
229	27.83	0	3.96	scaffold_119	177140	177240	-209409	C	CactaA1.1	-1117	743	647	100
332	32.89	5.18	3.56	scaffold_125	16547	16855	-356007	+	CactaA1.1	1172	1485	-375	308
313	34.48	2.43	1.46	scaffold_125	56192	56397	-316465	+	CactaA1.1	1274	1481	-379	205
4674	13.16	2.81	0.9	scaffold_1279	5544	6325	-30015	C	CactaA1.1	-929	931	135	781
302	30.13	6.25	2.23	scaffold_1320	2427	2650	-7939	C	CactaA1.1	-975	885	653	223
3228	13.66	3.46	0	scaffold_137	159230	159778	-158741	C	CactaA1.1	-1158	702	135	548
274	16.66	1.64	1.64	scaffold_146	129756	129816	-166931	C	CactaA1.1	-8	1852	1792	60
1082	15.86	1.27	4.22	scaffold_153	72125	72361	-219978	+	CactaA1.1	1	230	-1630	236
6475	10.18	0.51	1.85	scaffold_153	72358	73328	-219011	+	CactaA1.1	854	1811	-49	970
2031	13.76	0.28	0.85	scaffold_155	139647	139998	-160626	C	CactaA1.1	-1030	830	481	351
1596	13.73	0.35	0.35	scaffold_155	139982	140266	-160358	C	CactaA1.1	-1444	416	132	284
1081	36.05	2.74	2.54	scaffold_157	195522	196506	-93121	C	CactaA1.1	-367	1493	507	984
434	24.35	5.84	1.3	scaffold_158	92982	93135	-165411	+	CactaA1.1	859	1019	-841	153
350	31.75	2.8	4.2	scaffold_158	93296	93581	-164965	+	CactaA1.1	1253	1534	-326	285
622	29.85	2.75	3.67	scaffold_161	231843	232169	-40978	+	CactaA1.1	1102	1425	-435	326
336	33.63	4.89	0.89	scaffold_1636	6905	7129	-1445	C	CactaA1.1	-455	1405	1172	224
399	5.45	5.45	0	scaffold_164	142100	142154	-119638	C	CactaA1.1	0	1860	1803	54
6294	11.22	1.35	1.66	scaffold_164	144335	145295	-116497	C	CactaA1.1	-49	1811	854	960
986	16.12	6.11	5.24	scaffold_164	145291	145519	-116273	C	CactaA1.1	-1629	231	1	228
1687	11.74	1.42	0.35	scaffold_168	45366	45647	-219543	+	CactaA1.1	132	416	-1444	281
8418	12.72	2.05	1.02	scaffold_168	45631	46996	-218194	+	CactaA1.1	481	1860	0	1365
1040	13.36	6.11	5.24	scaffold_168	57616	57844	-207346	+	CactaA1.1	1	231	-1629	228
6005	10.16	1.34	2.88	scaffold_168	57840	58812	-206378	+	CactaA1.1	854	1811	-49	972
389	3.64	5.45	0	scaffold_168	60678	60732	-204458	+	CactaA1.1	1803	1860	0	54
1049	14.22	5.65	5.22	scaffold_168	87630	87859	-177331	+	CactaA1.1	1	231	-1629	229
3141	10.36	2.33	2.71	scaffold_168	87855	88370	-176820	+	CactaA1.1	854	1367	-493	515
419	7.79	3.9	0	scaffold_168	259267	259343	-5847	+	CactaA1.1	334	413	-1447	76
8146	12.22	1.62	0.96	scaffold_168	259347	260701	-4489	+	CactaA1.1	497	1860	0	1354
880	34.24	2.5	1.25	scaffold_22	262915	263473	-1140383	+	CactaA1.1	598	1163	-697	558
636	32.25	0.32	1.29	scaffold_22	943966	944276	-459580	+	CactaA1.1	856	1163	-697	310
261	21.57	7.27	7.27	scaffold_221	5586	5695	-148418	C	CactaA1.1	-383	1477	1368	109
372	18.89	10	0	scaffold_222	105095	105184	-45129	+	CactaA1.1	1083	1181	-679	89
1490	24.33	5.01	4.15	scaffold_222	105196	105774	-44539	+	CactaA1.1	1277	1860	0	578
1725	13.03	0.35	0.35	scaffold_233	73071	73355	-53784	+	CactaA1.1	132	416	-1444	284
2071	14.62	0.28	1.13	scaffold_233	73339	73691	-53448	+	CactaA1.1	481	830	-1030	352
6005	10.36	1.23	2.87	scaffold_239	50411	51384	-69669	C	CactaA1.1	-49	1811	854	973
1074	13.76	5.65	5.22	scaffold_239	51380	51609	-69444	C	CactaA1.1	-1629	231	1	229
248	26.13	3.3	3.3	scaffold_243	110708	110798	-13530	+	CactaA1.1	827	917	-943	90
225	32.52	3.91	3.91	scaffold_243	110973	111100	-13228	+	CactaA1.1	1102	1229	-631	127
249	28.66	10	1.88	scaffold_26	353838	353997	-894153	+	CactaA1.1	169	341	-1519	159
293	30.13	6.25	2.23	scaffold_26	471846	472069	-776081	C	CactaA1.1	-975	885	653	223
14907	3.66	0	0.75	scaffold_26	528560	530433	-717717	C	CactaA1.1	0	1860	1	1873
327	30.74	5.45	6.55	scaffold_2620	6892	7166	-148	+	CactaA1.1	1153	1424	-436	274
273	17.54	1.72	1.72	scaffold_263	61368	61425	-63301	C	CactaA1.1	-8	1852	1795	57
273	17.54	1.72	1.72	scaffold_263	91695	91752	-32974	C	CactaA1.1	-8	1852	1795	57
438	31.13	3.16	4.21	scaffold_263	92012	92296	-32430	C	CactaA1.1	-326	1534	1253	284
484	23.69	5.84	1.3	scaffold_263	92457	92610	-32116	C	CactaA1.1	-841	1019	859	153
1546	25.54	4.83	4.14	scaffold_277	77922	78501	-23404	C	CactaA1.1	0	1860	1277	579
419	17.78	10	0	scaffold_277	78513	78602	-23303	C	CactaA1.1	-679	1181	1083	89
1554	11.86	3.52	1.17	scaffold_2822	6569	6824	-377	C	CactaA1.1	-933	927	666	255
245	27.17	1.08	1.08	scaffold_286	83578	83670	-34263	C	CactaA1.1	-1582	278	186	92
234	25	5.15	5.15	scaffold_31	740521	740617	-421279	C	CactaA1.1	-443	1417	1321	96
233	25	5.15	5.15	scaffold_31	767777	767873	-394023	C	CactaA1.1	-443	1417	1321	96
348	3.85	11.54	0	scaffold_345	70324	70375	-10392	C	CactaA1.1	0	1860	1803	51
5926	11.03	1.47	1.92	scaffold_345	72534	73420	-7347	C	CactaA1.1	-124	1736	854	886
1098	12.12	6.67	5.71	scaffold_345	73416	73625	-7142	C	CactaA1.1	-1629	231	20	209
229	30.13	6.25	2.23	scaffold_40	684895	685118	-400882	+	CactaA1.1	653	885	-975	223
4585	13.42	2.81	0.9	scaffold_405	30754	31535	-14952	C	CactaA1.1	-929	931	135	781
2418	12.96	5.53	1.68	scaffold_407	28814	29229	-15884	+	CactaA1.1	504	935	-925	415
429	32.06	4.56	5.17	scaffold_41	954754	955082	-96270	+	CactaA1.1	1099	1425	-435	328
17427	0	0	0	scaffold_4321	2559	4418	-1113	+	CactaA1.1	1	1860	0	1859
538	34.84	2.51	4.67	scaffold_44	593860	594416	-449399	C	CactaA1.1	-463	1397	853	556
1419	12.25	3.52	1.17	scaffold_45	756065	756320	-189051	+	CactaA1.1	666	927	-933	255
1419	12.25	3.52	1.17	scaffold_45	784099	784354	-161017	+	CactaA1.1	666	927	-933	255
587	30.14	2.39	3.18	scaffold_507	72845	73221	-1070	+	CactaA1.1	409	782	-1078	376
4192	9.23	3.31	1.49	scaffold_5239	1	605	-2980	+	CactaA1.1	936	1551	-309	604
2671	31.88	3.14	2.02	scaffold_58	157721	159154	-588052	C	CactaA1.1	-242	1618	169	1433
4097	14.47	3.23	0	scaffold_594	1760	2471	-32357	C	CactaA1.1	-991	869	135	711
288	26.92	5.7	5.7	scaffold_633	6246	6438	-17278	+	CactaA1.1	1297	1489	-371	192
3684	30.56	2.31	2.43	scaffold_64	178704	180393	-569860	C	CactaA1.1	0	1860	173	1689
799	31.43	4.12	4.68	scaffold_655	13897	14430	-27811	+	CactaA1.1	172	702	-1158	533
452	25.49	5.81	1.29	scaffold_666	18888	19042	-1670	+	CactaA1.1	859	1020	-840	154
326	29.22	8.15	8.32	scaffold_666	19202	19802	-910	+	CactaA1.1	1253	1852	-8	600
10969	7.95	1.89	1.04	scaffold_71	596569	598106	-79099	+	CactaA1.1	1	1551	-309	1537
2260	6.47	0.64	1.28	scaffold_71	601731	602043	-75162	+	CactaA1.1	1548	1858	-2	312
1963	9.62	3.28	4.59	scaffold_796	688	992	-40447	C	CactaA1.1	-493	1367	1067	304
1427	12.51	1.63	2.44	scaffold_796	1352	1597	-39842	C	CactaA1.1	-763	1097	854	245
1187	13.3	5.65	5.22	scaffold_796	1593	1822	-39617	C	CactaA1.1	-1629	231	1	229
2347	8.99	0.58	0	scaffold_81	11048	11392	-668163	C	CactaA1.1	0	1860	1514	344
8078	10.18	1.9	1.03	scaffold_81	11405	12664	-666891	C	CactaA1.1	-589	1271	1	1259
1651	33.87	3.9	3.59	scaffold_81	282391	283698	-395857	C	CactaA1.1	-363	1497	186	1307
1437	32.46	4.35	3.88	scaffold_81	394689	395951	-283604	C	CactaA1.1	-376	1484	216	1262
239	29.73	0	0	scaffold_81	475701	475774	-203781	C	CactaA1.1	-7	1853	1780	73
1627	32.27	5.53	4.44	scaffold_81	476017	477300	-202255	C	CactaA1.1	-376	1484	187	1283
1561	30.33	2.99	3.23	scaffold_84	44297	45100	-509110	C	CactaA1.1	-874	986	185	803
536	31.69	1.63	1.22	scaffold_84	172614	172859	-381351	C	CactaA1.1	-1052	808	562	245
229	25	5.15	5.15	scaffold_906	4994	5090	-9486	+	CactaA1.1	1321	1417	-443	96
416	33.75	2.09	5.37	scaffold_99	416611	416945	-58449	C	CactaA1.1	-435	1425	1102	334
1800	4.41	0	2.16	scaffold_1062	2297	2528	-10386	+	CactaA10.1	352	578	-1782	231
8244	1.95	0.43	0	scaffold_1062	3800	4721	-8193	+	CactaA10.1	577	1502	-858	921
6963	2.19	0	0	scaffold_1062	4718	5494	-7420	+	CactaA10.1	1535	2311	-49	776
437	3.92	0	0	scaffold_1062	5573	5623	-7291	+	CactaA10.1	2310	2360	0	50
1600	0.55	0	0	scaffold_108	232027	232209	-177496	+	CactaA10.1	1	183	-2177	182
21568	0.04	0	0	scaffold_109	288233	290592	-135960	+	CactaA10.1	1	2360	0	2359
274	32.99	0	0	scaffold_109	301450	301546	-125006	+	CactaA10.1	683	779	-1581	96
1477	34.02	2.27	3.78	scaffold_109	302023	303079	-123473	+	CactaA10.1	1267	2307	-53	1056
3425	31.17	1.68	2.17	scaffold_1106	2356	3785	-8679	C	CactaA10.1	-53	2307	885	1429
550	28.12	3.9	3.03	scaffold_1106	3996	4226	-8238	C	CactaA10.1	-1550	810	578	230
2423	29.24	1.04	2.19	scaffold_112	314149	315106	-90579	C	CactaA10.1	-53	2307	1361	957
1378	35.07	4	2.73	scaffold_116	127109	128134	-268087	+	CactaA10.1	996	2034	-326	1025
246	26.26	5	1	scaffold_116	168646	168745	-227476	+	CactaA10.1	1931	2034	-326	99
1959	30.2	0.71	1.7	scaffold_12	2037307	2038010	-180414	C	CactaA10.1	-522	1838	1142	703
421	5.88	0	0	scaffold_12	2039042	2039092	-179332	C	CactaA10.1	0	2360	2310	50
15625	1.73	0.23	0	scaffold_12	2039171	2040901	-177523	C	CactaA10.1	-49	2311	577	1730
4872	2.6	0.17	0.86	scaffold_12	2042170	2042751	-175673	C	CactaA10.1	-1782	578	1	581
2658	31.76	3.28	2.83	scaffold_22	1219082	1220390	-183466	C	CactaA10.1	-469	1891	577	1308
968	30.51	8.82	6.36	scaffold_235	62883	63778	-67482	C	CactaA10.1	-763	1597	680	895
3067	30.6	1.68	2.24	scaffold_26	443089	444519	-803631	+	CactaA10.1	885	2307	-53	1430
1194	35.06	1.87	1.74	scaffold_2600	6000	6803	-523	+	CactaA10.1	1412	2216	-144	803
1936	32.18	3.23	2.32	scaffold_34	702239	703447	-398027	+	CactaA10.1	581	1800	-560	1208
249	34.02	0	0	scaffold_41	360628	360724	-690628	+	CactaA10.1	683	779	-1581	96
1352	34.39	2.18	3.51	scaffold_41	365370	366424	-684928	+	CactaA10.1	1267	2307	-53	1054
469	30.15	0	0	scaffold_41	440160	440295	-611057	+	CactaA10.1	4	139	-2221	135
1320	26.31	4	0.71	scaffold_41	442233	442657	-608695	+	CactaA10.1	577	1015	-1345	424
383	30.92	1.94	1.94	scaffold_41	522948	523102	-528250	C	CactaA10.1	-788	1572	1418	154
430	32.65	2	2	scaffold_44	74296	74545	-969270	+	CactaA10.1	578	827	-1533	249
441	34.01	1.2	1.2	scaffold_44	239567	239816	-803999	+	CactaA10.1	578	827	-1533	249
1767	31.38	1.54	1.41	scaffold_44	240144	240922	-802893	+	CactaA10.1	991	1770	-590	778
477	28.12	3.9	3.03	scaffold_44	283120	283350	-760465	+	CactaA10.1	578	810	-1550	230
2929	31.43	1.61	2.1	scaffold_44	283561	284990	-758825	+	CactaA10.1	885	2307	-53	1429
308	31.43	0	0	scaffold_4894	1556	1660	-1931	+	CactaA10.1	1277	1381	-979	104
775	15.44	0	0	scaffold_49	201161	201296	-711904	+	CactaA10.1	1106	1241	-1119	135
522	34.01	1.2	1.2	scaffold_524	10693	10942	-35335	C	CactaA10.1	-1533	827	578	249
302	33.57	6.23	6.49	scaffold_605	17058	17812	-22683	+	CactaA10.1	1419	2171	-189	754
875	30.96	6.01	8.2	scaffold_66	455489	456403	-352990	C	CactaA10.1	-474	1886	992	914
1465	30.2	0.22	0.22	scaffold_6874	12	469	-1317	C	CactaA10.1	-635	1725	1268	457
344	28.3	2.45	2.45	scaffold_73	301252	301414	-285263	C	CactaA10.1	-788	1572	1410	162
3862	29.06	1.82	2.24	scaffold_93	253550	254978	-225092	C	CactaA10.1	-53	2307	885	1428
1331	33.95	4.79	3.94	scaffold_98	414649	416172	-95192	C	CactaA10.1	-144	2216	680	1523
968	33.76	2.58	4.02	scaffold_98	428023	428991	-82373	+	CactaA10.1	1353	2307	-53	968
348	31.93	8.45	6.48	scaffold_98	431750	432459	-78905	C	CactaA10.1	-1064	1296	573	709
2431	10.21	0.26	0.26	scaffold_119	368787	369169	-17480	+	CactaA2.1	1	383	-844	382
324	17.11	7.89	0	scaffold_119	369156	369231	-17418	+	CactaA2.1	405	486	-741	75
453	28.95	4.26	2.98	scaffold_125	26007	26241	-346621	+	CactaA2.1	342	579	-648	234
238	27.78	0.89	3.57	scaffold_137	166388	166499	-152020	C	CactaA2.1	-993	234	126	111
2248	30.36	3.17	2.91	scaffold_21	98759	99925	-1369865	C	CactaA2.1	-54	1173	4	1166
879	30.62	6.06	4.79	scaffold_26	281701	282410	-965740	C	CactaA2.1	-505	722	4	709
758	31.27	5.77	4.64	scaffold_26	388202	388912	-859238	C	CactaA2.1	-505	722	4	710
952	32.15	6.32	4.05	scaffold_34	577281	578071	-523403	C	CactaA2.1	-4	1223	415	790
552	32.9	5.73	4.98	scaffold_34	686883	687685	-413789	C	CactaA2.1	-4	1223	415	802
334	30.28	2.78	2.78	scaffold_34	1069674	1069853	-31621	C	CactaA2.1	-459	768	589	179
2057	30.65	3.1	2.99	scaffold_38	329691	330625	-760880	+	CactaA2.1	51	986	-241	934
3257	10.16	0.83	0.21	scaffold_397	8753	9235	-37604	+	CactaA2.1	1	486	-741	482
652	29.85	3.21	2.33	scaffold_48	16749	17091	-928798	C	CactaA2.1	-467	760	415	342
226	24.14	0	0	scaffold_48	222614	222671	-723218	C	CactaA2.1	-499	728	671	57
505	31.56	1.87	1.5	scaffold_50	570551	570817	-316941	+	CactaA2.1	4	271	-956	266
505	31.56	1.87	1.5	scaffold_50	590566	590832	-296926	+	CactaA2.1	4	271	-956	266
10672	0	0	0	scaffold_64	86079	87305	-662948	+	CactaA2.1	1	1227	0	1226
254	32.05	3.75	2.5	scaffold_69	322030	322189	-356657	+	CactaA2.1	3	164	-1063	159
1168	0	0.69	0.69	scaffold_102	89959	90102	-382536	C	CactaA3.1	0	1808	1665	143
2536	0	0.68	2.05	scaffold_122	247884	248176	-130253	C	CactaA3.1	-1417	391	103	292
4279	0.6	0	0.99	scaffold_126	43898	44403	-323211	C	CactaA3.1	-1307	501	1	505
2615	0.35	0	0	scaffold_1278	7645	7927	-2815	C	CactaA3.1	0	1808	1526	282
4631	0.39	0	0.2	scaffold_1278	8093	8602	-2140	C	CactaA3.1	-283	1525	1017	509
288	30.11	0	0	scaffold_149	37543	37635	-295010	C	CactaA3.1	-1049	759	667	92
243	32.18	5.43	5.43	scaffold_164	206221	206404	-55388	C	CactaA3.1	-1189	619	436	183
3513	0	0	1.26	scaffold_168	34878	35273	-229917	+	CactaA3.1	1	391	-1417	395
2611	0	0	0	scaffold_2808	10	290	-6919	+	CactaA3.1	1528	1808	0	280
2435	0.36	0	0	scaffold_284	72002	72282	-6183	+	CactaA3.1	1528	1808	0	280
1823	0.5	0	0	scaffold_297	19061	19259	-62251	+	CactaA3.1	318	516	-1292	198
8192	0.11	0	0.11	scaffold_297	19256	20142	-61368	+	CactaA3.1	640	1525	-283	886
1918	0.47	0.47	0	scaffold_297	20308	20518	-60992	+	CactaA3.1	1526	1737	-71	210
235	32.88	2.6	5.19	scaffold_3	1366175	1366328	-2411306	+	CactaA3.1	840	989	-819	153
2469	0	0	0	scaffold_35	579385	579667	-517574	+	CactaA3.1	1526	1808	0	282
2485	0	0	1.81	scaffold_37	359221	359497	-688957	C	CactaA3.1	-1417	391	120	276
3591	0	0	1.26	scaffold_4295	2161	2556	-3251	+	CactaA3.1	1	391	-1417	395
816	1.11	0	0	scaffold_4691	2082	2171	-2023	C	CactaA3.1	-193	1615	1526	89
4623	0.2	0	0.2	scaffold_4691	2337	2842	-1352	C	CactaA3.1	-283	1525	1021	505
1502	16.05	1.29	3.86	scaffold_48	340007	340317	-605572	+	CactaA3.1	1222	1524	-284	310
795	0	1.02	0	scaffold_48	748482	748579	-197310	C	CactaA3.1	0	1808	1710	97
2575	0	0	0	scaffold_55	445792	446074	-423165	C	CactaA3.1	0	1808	1526	282
13963	0	0	0	scaffold_55	446125	447649	-421590	C	CactaA3.1	-283	1525	1	1524
235	32.88	2.6	5.19	scaffold_5586	2494	2647	-713	C	CactaA3.1	-819	989	840	153
3513	0	0	1.26	scaffold_57	132076	132471	-665406	+	CactaA3.1	1	391	-1417	395
2314	0	0	1.81	scaffold_58	39560	39835	-707371	+	CactaA3.1	121	391	-1417	275
5841	0.16	0	0.78	scaffold_673	20060	20697	-184	+	CactaA3.1	1	633	-1175	637
1001	0.89	0	0	scaffold_673	20704	20815	-66	+	CactaA3.1	1697	1808	0	111
4522	0.2	0	0.2	scaffold_78	307137	307642	-268362	+	CactaA3.1	1021	1525	-283	505
2559	0.35	0	0	scaffold_78	307808	308090	-267914	+	CactaA3.1	1526	1808	0	282
2631	0	0	0	scaffold_919	5470	5752	-7179	C	CactaA3.1	0	1808	1526	282
14028	0.13	0.46	0.39	scaffold_919	5918	7441	-5490	C	CactaA3.1	-283	1525	1	1523
1239	0.74	0	0	scaffold_9698	1131	1266	0	C	CactaA3.1	-1417	391	256	135
231	9.1	2.17	4.35	scaffold_1	399066	399111	-3793919	C	CactaA4.1	-453	1614	1570	45
293	24.36	3.85	0	scaffold_127	229289	229366	-169047	C	CactaA4.1	-1846	221	141	77
545	17.34	13.33	3.89	scaffold_134	243292	243471	-86709	+	CactaA4.1	427	623	-1444	179
939	29.61	2.64	2.03	scaffold_157	264715	265207	-24420	+	CactaA4.1	434	929	-1138	492
17858	0.24	0	0	scaffold_165	227819	229885	-27273	+	CactaA4.1	1	2067	0	2066
297	27.86	6.22	5.18	scaffold_189	123776	123968	-105642	C	CactaA4.1	-660	1407	1213	192
17767	0.2	0	0	scaffold_239	28544	30516	-90537	C	CactaA4.1	-94	1973	1	1972
600	16.66	12.71	3.87	scaffold_289	46039	46219	-37098	+	CactaA4.1	427	623	-1444	180
13386	0.19	0	0	scaffold_351	25680	27227	-46020	C	CactaA4.1	-519	1548	1	1547
251	18.75	1.54	1.54	scaffold_40	684879	684943	-401057	+	CactaA4.1	838	902	-1165	64
1056	20.3	8.66	3.97	scaffold_42	70946	71222	-995390	C	CactaA4.1	-1633	434	145	276
5134	10.26	1.41	6.27	scaffold_44	303547	304471	-739344	C	CactaA4.1	-1136	931	52	924
301	10	0	5.66	scaffold_44	304503	304555	-739260	C	CactaA4.1	-2017	50	1	52
735	9.92	0	16.57	scaffold_48	98216	98384	-847505	+	CactaA4.1	1	141	-1926	168
7066	7.99	2.12	1.06	scaffold_48	98659	99695	-846194	C	CactaA4.1	0	2067	1020	1036
5030	8.64	0.4	3.5	scaffold_48	99696	100438	-845451	C	CactaA4.1	-963	1104	385	742
853	10.42	5.33	4	scaffold_48	100441	100590	-845299	C	CactaA4.1	-1760	307	156	149
19125	0	0	0	scaffold_4834	1707	3773	-200	C	CactaA4.1	0	2067	1	2066
2948	30.44	1.26	1.11	scaffold_57	301462	302810	-495067	+	CactaA4.1	434	1784	-283	1348
1364	33.61	2.34	1.29	scaffold_58	208683	209538	-537668	C	CactaA4.1	-595	1472	608	855
1003	20.97	8.27	3.96	scaffold_633	10865	11142	-12574	C	CactaA4.1	-1633	434	145	277
1830	16.21	13	5.13	scaffold_64	420378	420923	-329330	+	CactaA4.1	276	864	-1203	545
2635	19.03	2.18	0.5	scaffold_64	420926	421522	-328731	+	CactaA4.1	920	1526	-541	596
241	25	2.97	0.99	scaffold_69	432269	432369	-246477	C	CactaA4.1	-1137	930	828	100
971	28.21	3.77	3.33	scaffold_73	235919	236369	-350308	+	CactaA4.1	1018	1470	-597	450
2689	31.65	2.81	3.45	scaffold_82	203783	205490	-358567	C	CactaA4.1	-1	2066	370	1707
5229	10.08	2.98	0.72	scaffold_85	404869	405707	-145480	+	CactaA4.1	1210	2067	0	838
5818	9.69	1.18	0.12	scaffold_85	469957	470803	-80384	+	CactaA4.1	1210	2065	-2	846
1081	10.47	0.54	7.53	scaffold_85	511933	512118	-39069	+	CactaA4.1	84	256	-1811	185
11868	8.78	0.66	0.42	scaffold_85	512114	513783	-37404	+	CactaA4.1	392	2065	-2	1669
249	20.97	0	0	scaffold_86	85937	85998	-447892	+	CactaA4.1	849	910	-1157	61
254	25	1.14	4.55	scaffold_1320	1618	1705	-8884	C	CactaA5.1	-666	1189	1105	87
251	6.45	0	0	scaffold_141	226142	226172	-77769	C	CactaA5.1	0	1855	1825	30
17340	0	0	0	scaffold_16	1477270	1479124	-200757	+	CactaA5.1	1	1855	0	1854
620	37.62	0.47	0.47	scaffold_1675	195	616	-7812	C	CactaA5.1	-592	1263	842	421
254	25	1.14	4.55	scaffold_175	43696	43783	-178464	C	CactaA5.1	-666	1189	1105	87
502	22.73	0	0	scaffold_205	112178	112287	-58797	C	CactaA5.1	-1208	647	538	109
333	30.33	9.86	2.46	scaffold_22	627733	628016	-775840	+	CactaA5.1	413	717	-1138	283
1136	0.8	0	0	scaffold_2387	879	1003	-6460	C	CactaA5.1	0	1855	1731	124
355	29.07	5.63	0.7	scaffold_27	497587	497728	-754968	+	CactaA5.1	1100	1248	-607	141
283	28.83	7.14	0.89	scaffold_27	512830	512941	-739755	+	CactaA5.1	1100	1218	-637	111
327	12.36	5.15	8.25	scaffold_27	541068	541164	-711532	+	CactaA5.1	1758	1851	-4	96
507	25.45	0	0	scaffold_27	776003	776112	-476584	C	CactaA5.1	-1208	647	538	109
3075	27.99	2.77	1.68	scaffold_27	982439	983448	-269248	+	CactaA5.1	266	1286	-569	1009
312	33.11	1.32	0	scaffold_27	1047158	1047308	-205388	+	CactaA5.1	376	528	-1327	150
348	28.96	0.66	3.97	scaffold_27	1047319	1047469	-205227	+	CactaA5.1	500	645	-1210	150
1765	28.86	4.97	4.31	scaffold_27	1047471	1048375	-204321	+	CactaA5.1	698	1608	-247	904
754	29.32	0	0	scaffold_37	455921	456169	-592285	C	CactaA5.1	-172	1683	1435	248
459	24.26	1.45	1.45	scaffold_45	808057	808194	-137177	C	CactaA5.1	-604	1251	1114	137
2217	0	0	0	scaffold_45	816706	816962	-128409	C	CactaA5.1	0	1855	1599	256
12952	0.2	0	0.07	scaffold_45	817025	818516	-126855	C	CactaA5.1	-364	1491	1	1491
9299	0.37	0.19	0	scaffold_45	823307	824385	-120986	C	CactaA5.1	-306	1549	469	1078
3054	29.65	1.92	1.85	scaffold_52	376538	377891	-482230	+	CactaA5.1	373	1727	-128	1353
486	31.4	3.3	3.3	scaffold_54	314012	314314	-527014	+	CactaA5.1	416	718	-1137	302
383	32.99	2.97	2.97	scaffold_54	458631	458933	-382395	C	CactaA5.1	-1137	718	416	302
3184	1.05	0	0.26	scaffold_57	493515	493894	-303983	+	CactaA5.1	1	379	-1476	379
2745	0	0	0	scaffold_57	493889	494206	-303671	+	CactaA5.1	1538	1855	0	317
231	9.68	0	0	scaffold_633	6016	6046	-17670	+	CactaA5.1	867	897	-958	30
233	33.15	1.99	5.47	scaffold_713	11931	12131	-22978	C	CactaA5.1	-583	1272	1079	200
637	37.38	0.47	0.47	scaffold_78	270665	271086	-304918	C	CactaA5.1	-592	1263	842	421
3398	1.31	0	0.26	scaffold_81	75519	75900	-603655	+	CactaA5.1	1	381	-1474	381
2924	0	0	0	scaffold_81	75893	76210	-603345	+	CactaA5.1	1538	1855	0	317
262	20	19	0	scaffold_82	554246	554345	-9712	+	CactaA5.1	479	597	-1258	99
329	28.68	0.72	2.16	scaffold_98	319065	319203	-192161	+	CactaA5.1	1112	1248	-607	138
828	27.03	2.92	2.92	scaffold_98	498331	498673	-12691	C	CactaA5.1	-128	1727	1385	342
3011	29.24	4.03	3.39	scaffold_98	498716	500131	-11233	C	CactaA5.1	-402	1453	29	1415
279	30.27	6.11	6.56	scaffold_10	868356	868797	-1300989	C	CactaA6.1	-378	2376	1937	441
2813	12.93	0.58	3.7	scaffold_105	100605	101118	-338251	C	CactaA6.1	-96	2658	2161	513
733	16.79	2.17	0.72	scaffold_105	101120	101257	-338112	C	CactaA6.1	-2192	562	423	137
1358	12.92	0.41	0.83	scaffold_12	1930863	1931104	-287320	+	CactaA6.1	2514	2754	0	241
1366	13.75	0.41	0.83	scaffold_130	33497	33738	-309064	+	CactaA6.1	2514	2754	0	241
330	31.98	5.36	5.06	scaffold_134	236757	237092	-93088	C	CactaA6.1	-1903	851	515	335
314	32.62	5.22	4.93	scaffold_1353	6763	7107	-3359	C	CactaA6.1	-1894	860	515	344
606	34.19	2.53	1.4	scaffold_140	318258	318613	-30621	+	CactaA6.1	499	858	-1896	355
1448	13.33	0.41	0.83	scaffold_151	125189	125430	-171265	+	CactaA6.1	2514	2754	0	241
513	27.78	2.91	3.88	scaffold_151	257336	257541	-39154	C	CactaA6.1	-1860	894	691	205
1400	11.3	0.83	1.24	scaffold_160	96772	97013	-150506	+	CactaA6.1	2514	2754	0	241
756	30.75	3.22	3.22	scaffold_1675	247	619	-7809	C	CactaA6.1	-844	1910	1538	372
235	18.75	0	0	scaffold_175	96023	96070	-126177	C	CactaA6.1	-193	2561	2514	47
2701	32.75	4.04	3.48	scaffold_181	249500	251280	-7589	+	CactaA6.1	499	2289	-465	1780
4988	12.24	3.15	0.13	scaffold_182	12585	13378	-221792	C	CactaA6.1	-1520	1234	417	793
454	22.89	6.54	6.07	scaffold_184	190790	191003	-13365	C	CactaA6.1	-336	2418	2204	213
1021	14.22	14.15	0.47	scaffold_201	163675	163886	-12516	C	CactaA6.1	0	2754	2514	211
607	30.06	4.7	4.42	scaffold_22	627899	628260	-775596	+	CactaA6.1	1303	1665	-1089	361
1466	12.92	0.41	0.83	scaffold_226	128609	128850	-23415	+	CactaA6.1	2514	2754	0	241
233	27.9	7.41	7.07	scaffold_231	111713	112009	-25329	C	CactaA6.1	-378	2376	2079	296
2841	32.59	4.29	3.64	scaffold_268	45017	46882	-39292	+	CactaA6.1	499	2376	-378	1865
1394	12.92	0.41	1.23	scaffold_271	36585	36827	-92114	+	CactaA6.1	2514	2754	0	242
1314	12.92	0.41	2.44	scaffold_273	74195	74440	-14990	C	CactaA6.1	0	2754	2514	245
886	33.11	3.72	4.96	scaffold_281	39202	40008	-44912	C	CactaA6.1	-850	1904	1108	806
3912	2.41	0.43	0.65	scaffold_293	31694	32153	-44212	+	CactaA6.1	1	459	-2295	459
4068	3.55	0.59	0.39	scaffold_293	32164	32672	-43693	+	CactaA6.1	2245	2754	0	508
1432	13.75	0.41	0.83	scaffold_301	45896	46137	-33840	+	CactaA6.1	2514	2754	0	241
1465	12.92	0.41	0.83	scaffold_34	238722	238963	-862511	+	CactaA6.1	2514	2754	0	241
410	15.58	0	2.53	scaffold_35	796812	796890	-300351	+	CactaA6.1	377	453	-2301	78
2226	11.31	11.3	1.92	scaffold_35	796893	797361	-299880	+	CactaA6.1	2242	2754	0	468
1380	12.92	0.41	0.83	scaffold_354	34013	34254	-70617	C	CactaA6.1	0	2754	2514	241
256	30.72	1.29	1.29	scaffold_360	104138	104292	-960	+	CactaA6.1	1116	1270	-1484	154
1130	32.65	4.47	4.96	scaffold_37	285717	286744	-761710	+	CactaA6.1	944	1966	-788	1027
1304	14.83	2.1	0.84	scaffold_37	753204	753441	-295013	C	CactaA6.1	0	2754	2514	237
324	27.03	7.08	1.77	scaffold_37	851649	851761	-196693	+	CactaA6.1	1790	1908	-846	112
1341	12.5	0.44	0.88	scaffold_3908	6525	6750	-87	+	CactaA6.1	2530	2754	0	225
474	30.94	5.68	6.11	scaffold_45	443212	443686	-501685	C	CactaA6.1	-378	2376	1904	474
872	31.94	6.7	4.99	scaffold_45	443813	444573	-500798	C	CactaA6.1	-1482	1272	499	760
384	30.93	2.03	1.52	scaffold_45	818369	818565	-126806	C	CactaA6.1	-1869	885	688	196
24058	0	0	0	scaffold_477	5376	8129	-64102	+	CactaA6.1	1	2754	0	2753
928	12.82	0	1.89	scaffold_49	272139	272297	-640903	C	CactaA6.1	-1043	1711	1556	158
396	11.11	0	0	scaffold_49	272344	272406	-640794	C	CactaA6.1	-1284	1470	1408	62
1558	14.49	1.41	0	scaffold_49	275186	275468	-637732	C	CactaA6.1	-2051	703	417	282
991	13.2	0	1.85	scaffold_49	673362	673523	-239677	C	CactaA6.1	-1043	1711	1553	161
226	10	0	6.98	scaffold_49	673526	673568	-239632	C	CactaA6.1	-1180	1574	1535	42
432	11.11	0	0	scaffold_49	673567	673629	-239571	C	CactaA6.1	-1284	1470	1408	62
4868	12.36	4.07	0.13	scaffold_49	676629	677414	-235786	C	CactaA6.1	-1521	1233	417	785
1274	13.75	0.41	0.83	scaffold_54	36929	37170	-804158	+	CactaA6.1	2514	2754	0	241
609	11.76	0.83	1.65	scaffold_54	153273	153393	-687935	C	CactaA6.1	0	2754	2635	120
262	29.27	0	0	scaffold_56	587229	587310	-259714	+	CactaA6.1	2057	2138	-616	81
336	30.73	3.05	2.54	scaffold_57	493466	493662	-304215	+	CactaA6.1	688	885	-1869	196
1411	13.08	0.42	0.84	scaffold_574	8872	9110	-33157	C	CactaA6.1	-3	2751	2514	238
1392	13.75	0.41	0.83	scaffold_624	39980	40221	-8305	C	CactaA6.1	0	2754	2514	241
443	24.26	6.07	5.61	scaffold_647	8514	8727	-40083	C	CactaA6.1	-336	2418	2204	213
388	23.71	6.83	5.37	scaffold_72	649272	649476	-2739	C	CactaA6.1	-343	2411	2204	204
1237	12.5	0.44	0.88	scaffold_77	436236	436461	-175410	C	CactaA6.1	0	2754	2530	225
751	31.03	3.22	3.22	scaffold_78	270717	271089	-304915	C	CactaA6.1	-844	1910	1538	372
414	33.67	2.89	2.57	scaffold_81	75356	75666	-603889	+	CactaA6.1	574	885	-1869	310
297	39.17	0.37	0.37	scaffold_98	500085	500353	-11011	C	CactaA6.1	-1942	812	544	268
421	0	0	0	scaffold_1087	729	778	-33906	+	CactaA7.1	1	50	-938	49
245	34.23	5.13	4.76	scaffold_112	157543	157815	-247870	+	CactaA7.1	243	516	-472	272
245	34.75	0	0	scaffold_156	229979	230096	-33266	+	CactaA7.1	623	740	-248	117
6143	0.59	0	0	scaffold_1662	6153	6830	-1733	+	CactaA7.1	1	678	-310	677
958	0.89	0	0	scaffold_177	148118	148229	-136817	+	CactaA7.1	877	988	0	111
1214	0	0	0	scaffold_1930	6887	7021	-931	+	CactaA7.1	1	135	-853	134
1899	27.13	1.26	1.58	scaffold_22	619501	620133	-783723	C	CactaA7.1	-263	725	95	632
8881	0.3	0	0	scaffold_335	42858	43845	-13532	C	CactaA7.1	0	988	1	987
4166	0.65	0	0	scaffold_3667	5494	5952	-326	C	CactaA7.1	-380	608	150	458
8437	0.63	0.11	0	scaffold_44	616351	617299	-426516	C	CactaA7.1	0	988	39	948
320	2.5	0	0	scaffold_44	618546	618585	-425230	C	CactaA7.1	-948	40	1	39
9128	0	0	0	scaffold_5061	1	988	-2733	C	CactaA7.1	0	988	1	987
8959	0.2	0.71	0	scaffold_5072	2639	3619	-93	+	CactaA7.1	1	988	0	980
1377	0	0	0	scaffold_5193	634	787	-2834	C	CactaA7.1	-834	154	1	153
8996	0.51	0	0	scaffold_700	36184	37167	-45	C	CactaA7.1	0	988	5	983
3261	25.45	0.85	0.53	scaffold_96	286190	287129	-157431	C	CactaA7.1	0	988	46	939
3668	25.26	0.84	0.53	scaffold_96	360019	360965	-83595	C	CactaA7.1	0	988	39	946
1563	6.67	0	1.32	scaffold_101	59403	59630	-409917	C	CactaA8.1	-33	1220	996	227
537	19.3	4.95	6.04	scaffold_102	66170	66351	-406287	+	CactaA8.1	1035	1214	-39	181
1604	5.91	0	0.45	scaffold_102	460180	460400	-12238	C	CactaA8.1	-41	1212	993	220
351	8	0	0	scaffold_102	460536	460585	-12053	+	CactaA8.1	1163	1212	-41	49
860	20.79	2.17	1.74	scaffold_109	249849	250078	-176474	+	CactaA8.1	986	1216	-37	229
668	0	0	0	scaffold_1099	2539	2618	-33286	C	CactaA8.1	-181	1072	993	79
378	8	0	0	scaffold_1099	2775	2824	-33080	+	CactaA8.1	1163	1212	-41	49
356	7.55	5.66	0	scaffold_112	75331	75383	-330302	+	CactaA8.1	1121	1176	-77	52
291	11.76	0	3.77	scaffold_112	78007	78059	-327626	+	CactaA8.1	1162	1212	-41	52
954	14.37	6.09	4.57	scaffold_113	322720	322916	-67232	+	CactaA8.1	1022	1221	-32	196
1436	11.82	0	0.9	scaffold_116	55139	55360	-340861	C	CactaA8.1	-41	1212	993	221
1241	14.75	4.61	0	scaffold_116	96310	96526	-299695	+	CactaA8.1	986	1212	-41	216
502	12.24	19.39	0	scaffold_116	320505	320602	-75619	+	CactaA8.1	1098	1214	-39	97
1710	5.31	0.44	0.88	scaffold_116	324109	324336	-71885	+	CactaA8.1	986	1212	-41	227
10919	0	0	0	scaffold_12	1328011	1329263	-889161	C	CactaA8.1	0	1253	1	1252
1666	2.71	3.14	0.9	scaffold_12	1335924	1336146	-882278	+	CactaA8.1	986	1213	-40	222
1795	5.71	0	0.44	scaffold_12	1554859	1555087	-663337	C	CactaA8.1	-40	1213	986	228
395	16.45	0	4.82	scaffold_120	165542	165624	-216584	C	CactaA8.1	-1153	100	22	82
1712	5.88	0	1.34	scaffold_1213	6567	6790	-4647	C	CactaA8.1	-40	1213	993	223
604	19.85	0.72	2.16	scaffold_1264	10458	10596	-521	C	CactaA8.1	-41	1212	1076	138
1621	8	1.33	0	scaffold_127	107485	107709	-290704	C	CactaA8.1	-40	1213	986	224
400	11.76	2.94	0	scaffold_128	244811	244878	-87976	C	CactaA8.1	-46	1207	1138	67
310	15	0	0	scaffold_128	244880	244939	-87915	C	CactaA8.1	-186	1067	1008	59
245	5.71	0	0	scaffold_128	294134	294168	-38686	C	CactaA8.1	-46	1207	1173	34
1737	7.38	0	2.01	scaffold_129	127851	128099	-233547	+	CactaA8.1	993	1236	-17	248
762	20.21	1.02	1.53	scaffold_129	307687	307882	-53764	+	CactaA8.1	1027	1221	-32	195
1843	5.76	0	1.22	scaffold_133	5915	6160	-322974	+	CactaA8.1	986	1228	-25	245
566	26.55	1.11	1.67	scaffold_133	265122	265301	-63833	C	CactaA8.1	-93	1160	982	179
1828	5.24	0	0.43	scaffold_13337	13	242	-830	+	CactaA8.1	986	1214	-39	229
795	19.21	0	0	scaffold_134	135018	135168	-195012	+	CactaA8.1	1064	1214	-39	150
233	11.43	0	0	scaffold_137	8422	8456	-310063	C	CactaA8.1	-41	1212	1178	34
419	15.58	1.3	0	scaffold_137	8466	8542	-309977	C	CactaA8.1	-183	1070	993	76
479	6.15	0	0	scaffold_14	388748	388812	-1291793	C	CactaA8.1	-41	1212	1148	64
1688	5.28	0	0.44	scaffold_14	486259	486486	-1194119	C	CactaA8.1	-41	1212	986	227
570	20.93	5.36	4.02	scaffold_14	499837	500060	-1180545	+	CactaA8.1	986	1212	-41	223
580	8.75	0	2.44	scaffold_14	753628	753709	-926896	C	CactaA8.1	-41	1212	1133	81
228	24.07	1.85	0	scaffold_144	137267	137320	-184534	+	CactaA8.1	1158	1212	-41	53
395	16.45	0	4.82	scaffold_144	310810	310892	-10962	+	CactaA8.1	22	100	-1153	82
1598	5.88	0	1.34	scaffold_147	203852	204075	-90823	C	CactaA8.1	-40	1213	993	223
1162	9.39	1.65	0.55	scaffold_147	206790	206971	-87927	C	CactaA8.1	-40	1213	1030	181
699	20.99	3.72	3.72	scaffold_148	41536	41723	-248089	C	CactaA8.1	-39	1214	1027	187
1588	6.36	0	0.45	scaffold_149	87922	88142	-244503	C	CactaA8.1	-41	1212	993	220
612	21.86	5.36	4.02	scaffold_165	164893	165116	-92042	C	CactaA8.1	-41	1212	986	223
1661	6.36	0	0.45	scaffold_165	175621	175841	-81317	C	CactaA8.1	-41	1212	993	220
1119	11.39	3.06	1.53	scaffold_165	178284	178479	-78679	C	CactaA8.1	-42	1211	1013	195
245	20.9	2.9	2.9	scaffold_171	114880	114948	-128666	C	CactaA8.1	-36	1217	1149	68
257	0	0	0	scaffold_171	115175	115202	-128412	+	CactaA8.1	1187	1214	-39	27
881	19.32	0.92	4.61	scaffold_178	211829	212045	-27249	C	CactaA8.1	-40	1213	1005	216
449	18.52	0	0	scaffold_178	223187	223267	-16027	+	CactaA8.1	1132	1212	-41	80
2042	0.44	0	0	scaffold_185	66990	67218	-138618	C	CactaA8.1	-39	1214	986	228
1811	5.67	0	0.43	scaffold_1942	7224	7453	-436	C	CactaA8.1	-39	1214	986	229
749	22.1	1.09	1.63	scaffold_195	64836	65019	-129796	C	CactaA8.1	-39	1214	1032	183
454	12.99	0	0	scaffold_195	131201	131277	-63538	+	CactaA8.1	993	1069	-184	76
1740	5.56	0.43	0	scaffold_197	30996	31229	-149153	C	CactaA8.1	-33	1220	986	233
444	23.83	8.76	0.52	scaffold_20	68917	69110	-1355531	C	CactaA8.1	-58	1195	986	193
1618	5.86	0	0.45	scaffold_200	111271	111493	-72911	C	CactaA8.1	-39	1214	993	222
872	10.29	0.74	0	scaffold_202	7285	7420	-166802	C	CactaA8.1	-39	1214	1078	135
252	12.28	3.51	0	scaffold_202	7423	7479	-166743	C	CactaA8.1	-209	1044	986	56
520	12.24	19.39	0	scaffold_2117	46	143	-7512	C	CactaA8.1	-39	1214	1098	97
1773	6.47	0	0.43	scaffold_215	163236	163468	-10366	C	CactaA8.1	-36	1217	986	232
1443	5.56	0	0	scaffold_215	163660	163839	-9995	+	CactaA8.1	1038	1217	-36	179
1800	7.09	0	1.64	scaffold_22	210901	211144	-1192712	+	CactaA8.1	986	1225	-28	243
1641	6.7	5.36	0	scaffold_22	575828	576051	-827805	+	CactaA8.1	978	1213	-40	223
448	1.61	0	0	scaffold_22	919619	919680	-484176	+	CactaA8.1	995	1056	-197	61
530	5.63	0	0	scaffold_22	919682	919752	-484104	+	CactaA8.1	1142	1212	-41	70
1158	18.45	0.42	1.27	scaffold_22	1278424	1278659	-125197	+	CactaA8.1	986	1219	-34	235
1126	15.98	3.64	0.45	scaffold_22	1345733	1345952	-57904	C	CactaA8.1	-41	1212	986	219
350	23.47	3	2	scaffold_22	1381327	1381426	-22430	+	CactaA8.1	1115	1215	-38	99
1145	28.82	2.88	0.72	scaffold_221	6866	7281	-146832	C	CactaA8.1	-301	952	528	415
714	17.81	9.09	1.14	scaffold_226	3037	3212	-149053	C	CactaA8.1	-41	1212	1023	175
270	16.92	0	0	scaffold_239	10875	10939	-110114	C	CactaA8.1	-196	1057	993	64
957	20.9	0	0	scaffold_239	11095	11295	-109758	+	CactaA8.1	986	1186	-67	200
254	8.33	0	0	scaffold_239	11783	11818	-109235	+	CactaA8.1	1179	1214	-39	35
1119	11.39	3.06	1.53	scaffold_239	97756	97951	-23102	+	CactaA8.1	1013	1211	-42	195
1527	5.53	0	0.5	scaffold_239	107259	107458	-13595	C	CactaA8.1	-62	1191	993	199
378	8	0	0	scaffold_242	11887	11936	-107598	C	CactaA8.1	-41	1212	1163	49
657	0	1.23	0	scaffold_242	12093	12173	-107361	+	CactaA8.1	993	1074	-179	80
376	13.05	10	1.43	scaffold_2495	1	70	-7319	+	CactaA8.1	1165	1240	-13	69
700	21.86	1.61	1.61	scaffold_251	71884	72069	-38891	+	CactaA8.1	1027	1212	-41	185
282	25.56	2.08	7.64	scaffold_251	99164	99307	-11653	+	CactaA8.1	1034	1169	-84	143
496	20	0.81	2.44	scaffold_254	31668	31790	-69211	C	CactaA8.1	-97	1156	1036	122
388	7.84	0	0	scaffold_2575	7065	7115	-227	C	CactaA8.1	-41	1212	1162	50
872	6.52	5.04	0.72	scaffold_2575	7114	7252	-90	C	CactaA8.1	-131	1122	978	138
409	26.32	0.69	7.64	scaffold_26	330945	331088	-917062	+	CactaA8.1	133	266	-987	143
317	26.18	0.74	7.35	scaffold_26	417413	417548	-830602	+	CactaA8.1	134	260	-993	135
266	21.21	0	0	scaffold_26	1100965	1101030	-147120	+	CactaA8.1	993	1058	-195	65
992	8.5	1.9	3.16	scaffold_26	1101412	1101569	-146581	+	CactaA8.1	1057	1212	-41	157
1753	6.12	0	0.43	scaffold_27	355131	355360	-897336	+	CactaA8.1	986	1214	-39	229
315	25.56	2.08	7.64	scaffold_27	764089	764232	-488464	C	CactaA8.1	-84	1169	1034	143
1690	6.19	0.43	3.42	scaffold_27	847447	847680	-405016	C	CactaA8.1	-34	1219	993	233
1567	6.86	0	0.49	scaffold_27	847851	848055	-404641	+	CactaA8.1	1010	1213	-40	204
1028	14.62	7.14	2.23	scaffold_279	80472	80695	-21631	C	CactaA8.1	-41	1212	978	223
1942	24.96	2.48	2.15	scaffold_31	768544	769149	-392747	C	CactaA8.1	-297	956	349	605
256	19.61	1.96	0	scaffold_31	772005	772055	-389841	+	CactaA8.1	1158	1209	-44	50
1408	7.26	0	0.52	scaffold_324	26768	26961	-50958	C	CactaA8.1	-75	1178	986	193
255	15.91	0	0	scaffold_33	403251	403294	-696623	C	CactaA8.1	-30	1223	1180	43
1510	10.91	0	0.45	scaffold_33	719499	719719	-380198	C	CactaA8.1	-41	1212	993	220
1705	6.36	0	0.45	scaffold_33	762841	763061	-336856	+	CactaA8.1	993	1212	-41	220
1797	3.08	0	0.44	scaffold_34	100684	100911	-1000563	C	CactaA8.1	-41	1212	986	227
599	21.02	5.03	1.68	scaffold_34	186476	186654	-914820	C	CactaA8.1	-42	1211	1027	178
735	20	1.1	1.1	scaffold_34	227453	227634	-873840	C	CactaA8.1	-39	1214	1033	181
472	21.32	1.44	2.16	scaffold_34	744737	744875	-356599	+	CactaA8.1	1027	1164	-89	138
1017	4.69	0	0	scaffold_35	795941	796068	-301173	+	CactaA8.1	1088	1215	-38	127
241	8.33	0	0	scaffold_351	3451	3486	-69761	C	CactaA8.1	-39	1214	1179	35
750	22.04	1.11	1.67	scaffold_357	600	779	-57005	C	CactaA8.1	-39	1214	1036	179
841	18.48	1.07	1.6	scaffold_357	3889	4075	-53709	+	CactaA8.1	1027	1212	-41	186
243	15	0	0	scaffold_3588	147	186	-6747	+	CactaA8.1	1180	1219	-34	39
1653	5.76	0	0.44	scaffold_37	140271	140497	-907957	C	CactaA8.1	-35	1218	993	226
413	7.69	0	0	scaffold_37	145431	145495	-902959	C	CactaA8.1	-186	1067	1003	64
1657	6.17	3.48	1.3	scaffold_37	460083	460312	-588142	+	CactaA8.1	978	1212	-41	229
598	20.59	0.72	1.45	scaffold_371	25846	25983	-30798	+	CactaA8.1	1076	1212	-41	137
3213	5.52	7	0.88	scaffold_38	833358	833814	-257691	+	CactaA8.1	1	485	-768	456
3575	4.85	0	1.66	scaffold_38	834021	834502	-257003	+	CactaA8.1	480	953	-300	481
330	8.62	0	0	scaffold_38	937117	937174	-154331	C	CactaA8.1	-203	1050	993	57
1312	11.51	0.86	3	scaffold_38	937354	937586	-153919	+	CactaA8.1	987	1214	-39	232
1805	4.41	0.44	0	scaffold_382	18728	18954	-29143	C	CactaA8.1	-40	1213	986	226
1724	6.19	0.44	0	scaffold_382	19488	19713	-28384	+	CactaA8.1	986	1212	-41	225
411	16.45	0	4.82	scaffold_3867	5340	5422	-1450	C	CactaA8.1	-1153	100	22	82
972	9.56	0.74	0	scaffold_3891	6505	6640	-202	C	CactaA8.1	-39	1214	1078	135
272	12.28	3.51	0	scaffold_3891	6643	6699	-143	C	CactaA8.1	-209	1044	986	56
747	19.56	1.07	1.6	scaffold_40	605759	605945	-480055	C	CactaA8.1	-41	1212	1027	186
1585	6.76	0	0.45	scaffold_40	714748	714970	-371030	+	CactaA8.1	993	1214	-39	222
401	19.77	0	0	scaffold_41	496830	496915	-554437	C	CactaA8.1	-182	1071	986	85
1301	13.92	0.41	2.47	scaffold_41	497064	497306	-554046	+	CactaA8.1	986	1223	-30	242
488	21.05	16.57	5.52	scaffold_41	1024037	1024217	-27135	+	CactaA8.1	1008	1208	-45	180
231	22.92	0	0	scaffold_4249	30851	30898	-4386	+	CactaA8.1	1180	1227	-26	47
231	13.16	0	0	scaffold_44	70211	70248	-973567	+	CactaA8.1	1180	1217	-36	37
1091	13.24	3.62	0.9	scaffold_45	138199	138419	-806952	C	CactaA8.1	-41	1212	986	220
598	20.15	1.47	1.47	scaffold_4529	4035	4170	-337	C	CactaA8.1	-41	1212	1077	135
819	12.75	1.99	1.32	scaffold_50	222046	222196	-665562	+	CactaA8.1	1024	1175	-78	150
627	26.39	2.28	1.37	scaffold_50	649715	649933	-237825	+	CactaA8.1	993	1213	-40	218
740	10.79	0.72	0	scaffold_50	848897	849035	-38723	+	CactaA8.1	979	1118	-135	138
246	18.82	3.45	2.3	scaffold_501	1831	1917	-70643	+	CactaA8.1	1027	1114	-139	86
996	18.78	4.13	2.29	scaffold_52	14140	14357	-845764	C	CactaA8.1	-39	1214	993	217
753	12.7	2.38	0	scaffold_52	410516	410641	-449480	C	CactaA8.1	-35	1218	1090	125
1716	6.22	1.77	0.44	scaffold_52	589379	589604	-270517	C	CactaA8.1	-39	1214	986	225
234	15.79	0	0	scaffold_52	737487	737524	-122597	C	CactaA8.1	-36	1217	1180	37
875	7.89	0	0	scaffold_5363	3385	3498	0	C	CactaA8.1	-41	1212	1099	113
353	15	0	0	scaffold_56	92478	92537	-754487	C	CactaA8.1	-40	1213	1154	59
239	16	0	0	scaffold_56	562836	562885	-284139	+	CactaA8.1	993	1042	-211	49
1694	6.16	0	0.87	scaffold_59	417102	417330	-344153	C	CactaA8.1	-34	1219	993	228
879	20	1.04	1.55	scaffold_59	731855	732047	-29436	C	CactaA8.1	-35	1218	1027	192
508	21.05	16.57	5.52	scaffold_5958	943	1123	-1426	+	CactaA8.1	1008	1208	-45	180
822	19.56	1.6	1.6	scaffold_617	23975	24161	-12087	C	CactaA8.1	-40	1213	1027	186
925	15.21	0	2.29	scaffold_64	478542	478716	-271537	+	CactaA8.1	1044	1214	-39	174
1749	5.28	0	0.44	scaffold_64	741132	741359	-8894	+	CactaA8.1	986	1212	-41	227
1749	5.28	0	0.44	scaffold_64	749100	749327	-926	C	CactaA8.1	-41	1212	986	227
1013	8.09	0	0	scaffold_68	105487	105622	-571808	C	CactaA8.1	-39	1214	1079	135
1699	8.33	0	1.23	scaffold_68	105903	106145	-571285	+	CactaA8.1	993	1232	-21	242
1580	6.99	0	0.87	scaffold_68	113966	114196	-563234	+	CactaA8.1	993	1221	-32	230
234	15.22	0	9.8	scaffold_6879	496	546	-1238	+	CactaA8.1	1180	1225	-28	50
1439	11.76	0	0.45	scaffold_69	312050	312271	-366575	+	CactaA8.1	993	1213	-40	221
527	1.56	0	0	scaffold_73	499881	499944	-86733	+	CactaA8.1	1149	1212	-41	63
996	18.78	4.13	2.29	scaffold_766	15971	16188	-662	C	CactaA8.1	-39	1214	993	217
358	15	0	0	scaffold_7682	46	105	-1432	+	CactaA8.1	1154	1213	-40	59
1765	3.09	0	0.87	scaffold_77	41731	41959	-569912	C	CactaA8.1	-41	1212	986	228
1716	6.61	0	0.44	scaffold_78	373090	373317	-202687	C	CactaA8.1	-41	1212	986	227
906	6.25	0	0	scaffold_78	373497	373608	-202396	+	CactaA8.1	1100	1211	-42	111
627	18.58	2.08	2.78	scaffold_79	233040	233183	-356301	C	CactaA8.1	-33	1220	1078	143
1812	5.28	0	0.44	scaffold_8	2184768	2184995	-150501	+	CactaA8.1	986	1212	-41	227
1853	3.53	0	0.44	scaffold_81	240510	240737	-438818	C	CactaA8.1	-41	1212	986	227
1845	3.93	0	0.43	scaffold_81	241020	241249	-438306	+	CactaA8.1	986	1214	-39	229
1256	9.39	1.65	0.55	scaffold_816	125	306	-15616	C	CactaA8.1	-40	1213	1030	181
1444	9.78	0.85	3.85	scaffold_82	25797	26030	-538027	C	CactaA8.1	-41	1212	986	233
301	19.23	0	1.27	scaffold_85	134405	134483	-416704	+	CactaA8.1	986	1063	-190	78
479	0	0	0	scaffold_86	31592	31643	-502247	+	CactaA8.1	1164	1215	-38	51
1267	10	5.19	0.94	scaffold_86	78456	78667	-455223	+	CactaA8.1	993	1213	-40	211
1703	6.17	0	3.4	scaffold_87	102141	102375	-419830	+	CactaA8.1	986	1212	-41	234
256	19.61	1.96	0	scaffold_906	459	509	-14067	C	CactaA8.1	-44	1209	1158	50
1911	24.96	2.48	2.15	scaffold_906	3718	4323	-10253	+	CactaA8.1	349	956	-297	605
864	13.66	7.27	6.82	scaffold_91	305328	305547	-217347	+	CactaA8.1	993	1213	-40	219
1633	5.74	0	0.48	scaffold_99	397385	397594	-77800	C	CactaA8.1	-39	1214	1006	209
428	21.11	4.39	4.39	scaffold_105	99125	99238	-340131	C	CactaA9.1	-1503	735	622	113
301	33.34	0.6	1.79	scaffold_112	157899	158066	-247619	C	CactaA9.1	-1818	420	255	167
8670	10.05	2.06	3.24	scaffold_114	274546	275903	-103663	C	CactaA9.1	-877	1361	20	1357
284	19.87	4.02	16.09	scaffold_114	276379	276552	-103014	+	CactaA9.1	45	197	-2041	173
3020	5	0.26	0.78	scaffold_1142	2359	2741	-9051	+	CactaA9.1	317	697	-1541	382
8957	9.42	3.05	0.46	scaffold_116	145795	147106	-249115	C	CactaA9.1	-873	1365	20	1311
500	20.72	3.91	13.28	scaffold_116	147573	147828	-248393	+	CactaA9.1	45	276	-1962	255
264	19.46	5.08	15.82	scaffold_128	264129	264305	-68549	C	CactaA9.1	-2041	197	40	176
7904	10.77	3.16	0.62	scaffold_128	264785	266083	-66771	+	CactaA9.1	30	1361	-877	1298
292	21.05	0	5	scaffold_128	306843	306922	-25932	C	CactaA9.1	-1962	276	201	79
287	18.62	4.62	16.18	scaffold_128	309698	309870	-22984	C	CactaA9.1	-2041	197	45	172
2083	7.92	0.66	0	scaffold_128	310254	310556	-22298	+	CactaA9.1	30	334	-1904	302
4178	9.83	2.37	5.02	scaffold_128	310554	311270	-21584	+	CactaA9.1	664	1361	-877	716
1966	21.46	1.77	3.37	scaffold_133	51343	51906	-277228	+	CactaA9.1	1632	2186	-52	563
4227	17.3	3.22	5.9	scaffold_133	92630	93747	-235387	+	CactaA9.1	1005	2092	-146	1117
1816	20.9	4.14	2.9	scaffold_137	229321	229803	-88716	+	CactaA9.1	1061	1549	-689	482
20018	0.22	0.09	0	scaffold_156	122062	124297	-139065	C	CactaA9.1	0	2238	1	2235
4131	20.92	7.56	1.78	scaffold_156	222885	224008	-39354	+	CactaA9.1	326	1514	-724	1123
927	21.59	3.52	0	scaffold_156	224360	224586	-38776	+	CactaA9.1	1514	1748	-490	226
248	26.23	8.87	1.61	scaffold_156	229290	229413	-33949	C	CactaA9.1	-1133	1105	973	123
12284	5.03	1.76	0.26	scaffold_180	100471	102003	-113217	C	CactaA9.1	-2	2236	681	1532
3038	5	0.26	0.78	scaffold_180	102391	102773	-112447	C	CactaA9.1	-1541	697	317	382
391	22.28	1.84	11.06	scaffold_193	121284	121500	-72151	C	CactaA9.1	-1213	1025	829	216
359	20.2	0	5.71	scaffold_21	1164613	1164717	-305073	C	CactaA9.1	-1960	278	180	104
665	11.3	0	1.71	scaffold_21	1165218	1165334	-304456	+	CactaA9.1	12	126	-2112	116
9405	4.3	0.76	0.25	scaffold_215	117326	118514	-55320	C	CactaA9.1	0	2238	1044	1188
19385	0	0	0	scaffold_320	43499	45736	-26316	+	CactaA9.1	1	2238	0	2237
240	29.87	0	1.28	scaffold_37	240105	240182	-808272	+	CactaA9.1	977	1053	-1185	77
343	23.61	12.75	3.36	scaffold_41	983222	983370	-67982	+	CactaA9.1	1297	1459	-779	148
1191	21.28	8.76	5.76	scaffold_41	1033215	1033648	-17704	+	CactaA9.1	274	720	-1518	433
1055	21.18	1.16	1.16	scaffold_41	1033768	1034025	-17327	+	CactaA9.1	722	979	-1259	257
479	22.86	5.52	3.45	scaffold_41	1044591	1044735	-6617	+	CactaA9.1	1312	1459	-779	144
268	30.86	0	0	scaffold_44	617303	617383	-426432	+	CactaA9.1	968	1048	-1190	80
2740	0.65	0	0	scaffold_440	8709	9016	-36716	+	CactaA9.1	1231	1538	-700	307
6164	0.57	0.14	0	scaffold_440	9909	10611	-35121	+	CactaA9.1	1535	2238	0	702
3156	18.15	2.55	4.56	scaffold_48	19528	20272	-925617	C	CactaA9.1	-1147	1091	362	744
1791	21.84	1.77	3.37	scaffold_48	114145	114708	-831181	C	CactaA9.1	-52	2186	1632	563
237	28.17	0	0	scaffold_49	370329	370399	-542801	+	CactaA9.1	978	1048	-1190	70
17257	6.45	0.45	0.09	scaffold_770	4913	7132	-9797	+	CactaA9.1	2	2229	-9	2219
278	27.8	8.59	4.81	scaffold_81	339894	340184	-339371	C	CactaA9.1	-1677	561	260	290
457	27.46	0.5	4.46	scaffold_81	511948	512149	-167406	C	CactaA9.1	-1975	263	70	201
380	27.91	7.57	5.05	scaffold_81	668235	668551	-11004	C	CactaA9.1	-1652	586	262	316
1790	22.2	6.81	3.94	scaffold_102	84931	85488	-387150	+	hATA1.1	1577	2150	-578	557
1256	24.48	6.55	4.59	scaffold_102	88932	89389	-383249	+	hATA1.1	2162	2628	-100	457
1052	0.88	0	0	scaffold_143	148146	148258	-186218	C	hATA1.1	-2615	113	1	112
319	22.37	7.89	0	scaffold_170	73773	73848	-173173	+	hATA1.1	1	82	-2646	75
1146	23.36	2.55	0	scaffold_170	73883	74156	-172865	+	hATA1.1	720	1000	-1728	273
495	30.09	2.98	3.83	scaffold_309	6617	6851	-84031	C	hATA1.1	-1362	1366	1134	234
1136	23.71	2.37	1.36	scaffold_347	8044	8338	-53924	C	hATA1.1	-1711	1017	720	294
288	25.64	5.13	0	scaffold_347	8373	8450	-53812	C	hATA1.1	-2646	82	1	77
24740	0.26	0.04	0.22	scaffold_44	927173	929905	-113910	C	hATA1.1	0	2728	1	2732
899	0	1.87	0	scaffold_481	24995	25101	-31740	C	hATA1.1	0	2728	2620	106
25275	0.22	0.33	0	scaffold_590	21751	24469	-3131	C	hATA1.1	0	2728	1	2718
1332	20.64	0.35	1.06	scaffold_662	35791	36074	-10472	C	hATA1.1	-316	2412	2131	283
231	14.9	0	11.32	scaffold_662	36092	36144	-10402	C	hATA1.1	-593	2135	2089	52
299	20.75	0	0	scaffold_68	191704	191756	-485674	+	hATA1.1	2676	2728	0	52
1221	20.64	0.35	1.06	scaffold_68	327204	327487	-349943	+	hATA1.1	2131	2412	-316	283
227	14.9	0	11.32	scaffold_68	433061	433113	-244317	+	hATA1.1	2089	2135	-593	52
510	22.39	0.73	2.19	scaffold_68	433127	433263	-244167	+	hATA1.1	2127	2261	-467	136
420	24.65	5.37	4.7	scaffold_78	320629	320777	-255227	C	hATA1.1	-2577	151	2	148
312	23.46	0	1.22	scaffold_78	406727	406808	-169196	C	hATA1.1	-2646	82	2	81
1072	3.15	0.79	0	scaffold_1963	1	127	-7776	C	hATA2.1	-990	645	518	126
4323	3.49	0.39	0	scaffold_1963	53	568	-7335	C	hATA2.1	-1117	518	1	515
358	36.8	1.36	2.37	scaffold_309	6717	7011	-83871	C	hATA2.1	-647	988	697	294
449	31.07	2.89	2.89	scaffold_34	964816	965057	-136417	+	hATA2.1	742	983	-652	241
315	34.85	2.49	1.49	scaffold_35	69379	69579	-1027662	+	hATA2.1	690	892	-743	200
4049	3.49	0.39	0	scaffold_38	204341	204856	-886649	+	hATA2.1	1	518	-1117	515
8974	3.23	0.45	0	scaffold_38	204782	205894	-885611	+	hATA2.1	518	1635	0	1112
253	34.79	6.48	3.66	scaffold_45	191497	191851	-753520	C	hATA2.1	-550	1085	721	354
4461	0	0	0	scaffold_55	158045	158562	-710677	+	hATA2.1	1	518	-1117	517
9812	0	0	0	scaffold_55	158487	159605	-709634	+	hATA2.1	517	1635	0	1118
518	34.53	2.56	2.56	scaffold_105	124523	124834	-314535	C	hATA3.1	-1284	852	541	311
340	34.04	0	0	scaffold_112	168308	168448	-237237	C	hATA3.1	-56	2080	1940	140
354	22.78	1.27	0	scaffold_112	168988	169066	-236619	C	hATA3.1	-938	1198	1119	78
503	32.09	0.81	3.23	scaffold_112	171140	171387	-234298	C	hATA3.1	-1450	686	445	247
619	0	0	0	scaffold_168	189123	189192	-75998	C	hATA3.1	-248	1888	1819	69
15458	1.86	0	0.05	scaffold_168	189589	191416	-73774	C	hATA3.1	-309	1827	1	1827
1828	2.46	0	0	scaffold_1889	7756	7958	0	C	hATA3.1	-248	1888	1686	202
2572	9.36	0	0	scaffold_22	60121	60462	-1343394	+	hATA3.1	1542	1883	-253	341
12226	12.35	0.45	0.22	scaffold_2285	3346	5139	-2490	+	hATA3.1	91	1888	-248	1793
472	32.48	1.01	2.02	scaffold_27	1040625	1040822	-211874	C	hATA3.1	-248	1888	1693	197
230	33.33	0	0.94	scaffold_27	1041651	1041756	-210940	C	hATA3.1	-1288	848	744	105
273	26.83	1.2	1.2	scaffold_27	1041962	1042044	-210652	C	hATA3.1	-1510	626	544	82
3876	3.33	0.21	0	scaffold_34	154081	154561	-946913	+	hATA3.1	1	482	-1654	480
2239	0.78	0	0	scaffold_34	154565	154822	-946652	+	hATA3.1	1630	1887	-249	257
3138	3.79	0.27	0	scaffold_3511	6014	6382	-571	C	hATA3.1	-1766	370	1	368
482	34.63	3.9	0	scaffold_397	5767	5997	-40842	C	hATA3.1	-248	1888	1649	230
317	27.71	0	0	scaffold_397	7019	7101	-39738	C	hATA3.1	-1510	626	544	82
5855	1.18	0	0	scaffold_49	909914	910593	-2607	+	hATA3.1	486	1165	-971	679
3692	0	0	0	scaffold_50	241860	242259	-645499	C	hATA3.1	-248	1888	1489	399
17424	0	0	0	scaffold_50	245793	247680	-640078	C	hATA3.1	-248	1888	1	1887
373	32.57	0.56	1.13	scaffold_59	579060	579236	-182247	+	hATA3.1	1696	1871	-265	176
3559	8.94	0	0	scaffold_93	265229	265698	-214372	C	hATA3.1	-248	1888	1419	469
11932	12.35	0.43	0.16	scaffold_93	394008	395889	-84181	+	hATA3.1	2	1888	-248	1881
1672	0	0	0	scaffold_1	313695	313884	-3879146	+	hATA4.1	1683	1872	-99	189
1702	1.42	0	3.65	scaffold_1	313974	314192	-3878838	+	hATA4.1	1	211	-1760	218
1708	2.6	0	0	scaffold_1	2034115	2034306	-2158724	+	hATA4.1	672	863	-1108	191
1713	2.6	0	0	scaffold_10	2147730	2147921	-21865	C	hATA4.1	-1108	863	672	191
1682	2.08	0	1.03	scaffold_101	159135	159328	-310219	+	hATA4.1	672	863	-1108	193
1744	1.9	0	0.47	scaffold_104	393891	394102	-48386	C	hATA4.1	-1760	211	1	211
871	0	0	0	scaffold_104	394192	394292	-48196	C	hATA4.1	-99	1872	1772	100
829	0	0	0	scaffold_104	394899	394992	-47496	C	hATA4.1	-195	1776	1683	93
1729	0.99	0	0	scaffold_104	414591	414792	-27696	C	hATA4.1	-1769	202	1	201
1647	0.53	0	0	scaffold_104	414882	415071	-27417	C	hATA4.1	-99	1872	1683	189
1689	2.08	0	0	scaffold_109	296380	296571	-129981	+	hATA4.1	672	863	-1108	191
1443	27.22	4.12	3.33	scaffold_14	750697	751327	-929278	C	hATA4.1	-1335	636	1	630
1828	27.29	5.05	0.33	scaffold_14	751425	752038	-928567	C	hATA4.1	-103	1868	1226	613
698	30	2.28	1.14	scaffold_141	293960	294222	-9719	C	hATA4.1	-998	973	708	262
501	3.51	0	0	scaffold_14139	1	57	-984	+	hATA4.1	807	863	-1108	56
1771	0	0	0	scaffold_16	439966	440154	-1239727	C	hATA4.1	-100	1871	1683	188
236	34.48	0.68	0.68	scaffold_166	118470	118615	-139874	+	hATA4.1	804	949	-1022	145
1044	2.42	0	0	scaffold_168	120450	120573	-144617	C	hATA4.1	-1108	863	740	123
1506	24.18	0.75	0.25	scaffold_17	789294	789691	-756857	+	hATA4.1	655	1054	-917	397
2985	23.53	0.27	0.95	scaffold_17	789732	790469	-756079	+	hATA4.1	1143	1875	-96	737
1779	28.44	1.04	2.22	scaffold_17	790551	791226	-755322	+	hATA4.1	1	668	-1303	675
384	22.68	0	1.02	scaffold_17	791342	791439	-755109	+	hATA4.1	1875	1971	0	97
343	21.59	0	0	scaffold_17	791882	791969	-754579	+	hATA4.1	1884	1971	0	87
1603	2.6	0	0	scaffold_225	131746	131937	-6520	+	hATA4.1	672	863	-1108	191
1819	1.42	0	3.65	scaffold_2541	1354	1572	-5801	C	hATA4.1	-1760	211	1	218
1786	0	0	0	scaffold_2541	1662	1851	-5522	C	hATA4.1	-99	1872	1683	189
1603	4.69	0	0	scaffold_286	110540	110731	-7202	+	hATA4.1	672	863	-1108	191
1786	0	0	0	scaffold_29	1088861	1089050	-174873	+	hATA4.1	1683	1872	-99	189
1885	1.43	0	0.47	scaffold_29	1089140	1089351	-174572	+	hATA4.1	1	211	-1760	211
621	7.45	6.38	0	scaffold_306	5153	5246	-71192	C	hATA4.1	0	1971	1872	93
2930	11.6	0.88	1.75	scaffold_306	5375	5830	-70608	C	hATA4.1	-1348	623	172	455
1672	0	0	0	scaffold_32	414891	415080	-729686	+	hATA4.1	1683	1872	-99	189
1702	1.42	0	3.65	scaffold_32	415170	415388	-729378	+	hATA4.1	1	211	-1760	218
364	31.27	5.1	4.71	scaffold_38	621763	622017	-469488	+	hATA4.1	718	973	-998	254
1603	2.6	0	0	scaffold_40	632098	632289	-453711	+	hATA4.1	672	863	-1108	191
11306	0	0	0	scaffold_413	32101	33301	-49833	+	hATA4.1	672	1872	-99	1200
6259	0	0	0	scaffold_413	33391	34061	-49073	+	hATA4.1	1	671	-1300	670
910	0	0	0	scaffold_413	34174	34273	-48861	+	hATA4.1	1872	1971	0	99
2744	11.38	0.88	1.75	scaffold_44	183096	183551	-860264	+	hATA4.1	172	623	-1348	455
573	7.45	6.38	0	scaffold_44	183680	183773	-860042	+	hATA4.1	1872	1971	0	93
1700	3.12	0	0	scaffold_4417	4630	4821	-113	+	hATA4.1	672	863	-1108	191
956	2.8	0	0	scaffold_5	930996	931102	-1580877	C	hATA4.1	-1108	863	757	106
1662	2.11	0	1.05	scaffold_5077	2792	2982	-720	+	hATA4.1	675	863	-1108	190
1708	2.6	0	0	scaffold_53	275076	275267	-594843	+	hATA4.1	672	863	-1108	191
828	0	0	0	scaffold_5755	1	89	-3125	C	hATA4.1	-1882	89	1	88
1786	0	0	0	scaffold_5755	179	368	-2846	C	hATA4.1	-99	1872	1683	189
1858	1.9	0	0.47	scaffold_5957	2168	2379	-170	C	hATA4.1	-1760	211	1	211
697	2.47	0	0	scaffold_5957	2469	2549	0	C	hATA4.1	-99	1872	1792	80
1603	2.6	0	0	scaffold_60	48282	48473	-709510	C	hATA4.1	-1108	863	672	191
1524	3.26	0	0	scaffold_62	290544	290727	-457276	+	hATA4.1	680	863	-1108	183
860	22.22	11.47	10.22	scaffold_64	728500	728900	-21353	C	hATA4.1	-1402	569	164	400
275	16	9.21	1.32	scaffold_65	721136	721211	-7805	+	hATA4.1	488	569	-1402	75
1642	5.42	0.49	0	scaffold_71	581697	581899	-95306	+	hATA4.1	660	863	-1108	202
1225	2.9	0	0	scaffold_865	1036	1173	-14010	+	hATA4.1	726	863	-1108	137
731	3.61	0	0	scaffold_928	4377	4459	-9880	+	hATA4.1	781	863	-1108	82
1696	2.6	0	0	scaffold_9355	156	347	-947	C	hATA4.1	-1108	863	672	191
7490	7.86	0.09	0.47	scaffold_94	388221	389282	-112635	C	hATA4.1	-242	1729	672	1061
268	36.14	2.35	2.35	scaffold_127	267588	267927	-130486	+	hATA5.1	59	398	-1018	339
242	29.41	1.16	1.16	scaffold_127	268142	268227	-130186	+	hATA5.1	626	711	-705	85
317	33.52	3.78	4.86	scaffold_127	269224	269408	-129005	+	hATA5.1	1036	1218	-198	184
1070	11.18	0	1.83	scaffold_134	279078	279241	-50939	C	hATA5.1	-121	1295	1135	163
4194	0	0	0	scaffold_159	49134	49610	-215996	+	hATA5.1	1	477	-939	476
2757	0	0	0	scaffold_159	49644	49959	-215647	+	hATA5.1	471	786	-630	315
5589	0.78	0.16	0	scaffold_159	50621	51263	-214343	+	hATA5.1	773	1416	0	642
232	33.78	0	0	scaffold_175	113951	114098	-108149	+	hATA5.1	250	397	-1019	147
5763	1.56	0.16	0	scaffold_225	44266	44908	-93549	C	hATA5.1	0	1416	773	642
2752	2.2	0	0	scaffold_225	45569	45886	-92571	C	hATA5.1	-630	786	469	317
4183	1.67	0	0.21	scaffold_225	45918	46395	-92062	C	hATA5.1	-939	477	1	477
2522	8.8	0.25	7.64	scaffold_41	344181	344586	-706766	C	hATA5.1	-247	1169	794	405
1231	10.73	3.39	0	scaffold_4125	673	849	-5889	+	hATA5.1	787	969	-447	176
3089	10.36	0.84	0.21	scaffold_45	837767	838240	-107131	+	hATA5.1	1	477	-939	473
1127	9.88	0	0	scaffold_45	838279	838440	-106931	+	hATA5.1	471	632	-784	161
2731	11.06	1	0.25	scaffold_5438	387	785	-2659	+	hATA5.1	1	402	-1014	398
3821	8.94	1.19	0.59	scaffold_5438	2633	3138	-306	+	hATA5.1	787	1295	-121	505
354	35.71	0.65	0.65	scaffold_82	162313	162467	-401590	C	hATA5.1	-199	1217	1063	154
298	33.56	0	0	scaffold_82	162987	163135	-400922	C	hATA5.1	-1018	398	250	148
3790	0	0	0	scaffold_114	4655	5066	-374500	+	hATNA1.1	1	412	0	411
2717	0.66	1	0	scaffold_143	147795	148095	-186381	C	hATNA1.1	0	412	109	300
227	16.66	1.69	8.47	scaffold_9	285719	285777	-1965422	C	hATNA1.1	-290	122	68	58
445	8.89	1.01	9.09	scaffold_101	86385	86483	-383064	C	HeliDaphA1.1	-987	5789	5699	98
283	7.89	0	0	scaffold_101	122306	122343	-347204	+	HeliDaphA1.1	5598	5635	-1141	37
456	6.56	0	0	scaffold_101	122344	122404	-347143	+	HeliDaphA1.1	5731	5791	-985	60
249	16.98	0	0	scaffold_101	315100	315152	-154395	C	HeliDaphA1.1	0	6776	6724	52
301	13.21	0	0	scaffold_101	315701	315753	-153794	C	HeliDaphA1.1	0	6776	6724	52
276	15.09	0	0	scaffold_101	338923	338975	-130572	C	HeliDaphA1.1	0	6776	6724	52
968	33.72	1.89	1.89	scaffold_101	364116	364644	-104903	C	HeliDaphA1.1	-1569	5207	4679	528
406	35.31	4.19	0.25	scaffold_101	364910	365315	-104232	C	HeliDaphA1.1	-2260	4516	4095	405
546	29.81	2.67	2.67	scaffold_101	366134	366395	-103152	C	HeliDaphA1.1	-3044	3732	3471	261
1667	30.29	1.33	2.67	scaffold_101	366637	367311	-102236	C	HeliDaphA1.1	-4137	2639	1974	674
3872	27.81	1.65	2.35	scaffold_102	369368	370641	-101997	C	HeliDaphA1.1	-1663	5113	3849	1273
466	13.54	0	1.03	scaffold_102	373896	373992	-98646	C	HeliDaphA1.1	-1043	5733	5638	96
413	28.44	1.4	5.12	scaffold_102	396197	396411	-76227	+	HeliDaphA1.1	14	220	-6556	214
6327	27.62	4.85	3.87	scaffold_102	400050	402399	-70239	+	HeliDaphA1.1	2820	5192	-1584	2349
335	24.18	1.08	2.15	scaffold_102	402548	402640	-69998	+	HeliDaphA1.1	5236	5327	-1449	92
230	19.32	0	10.2	scaffold_102	402566	402663	-69975	+	HeliDaphA1.1	5334	5421	-1355	97
470	20	0	2.65	scaffold_102	402757	402869	-69769	+	HeliDaphA1.1	5436	5545	-1231	112
1252	11.98	0.52	0	scaffold_103	61493	61684	-490561	C	HeliDaphA1.1	-986	5790	5598	191
324	13.21	0	0	scaffold_103	208789	208841	-343404	C	HeliDaphA1.1	0	6776	6724	52
375	9.62	0	0	scaffold_104	174660	174711	-267777	C	HeliDaphA1.1	0	6776	6725	51
7956	0	0	0	scaffold_1043	4075	4925	-8309	C	HeliDaphA1.1	-1423	5353	4503	850
10384	0.26	0.18	0	scaffold_1043	9165	10300	-2934	C	HeliDaphA1.1	-213	6563	5426	1135
8614	0	0.11	0	scaffold_1043	12315	13234	0	C	HeliDaphA1.1	-2517	4259	3339	919
321	13.95	8.89	4.44	scaffold_1045	11862	11951	-1317	C	HeliDaphA1.1	-1154	5622	5529	89
335	23.88	0	0	scaffold_105	46464	46530	-392839	C	HeliDaphA1.1	-1071	5705	5639	66
306	25	0	0	scaffold_105	207391	207454	-231915	C	HeliDaphA1.1	-1071	5705	5642	63
719	14.29	9.29	0	scaffold_105	264178	264317	-175052	C	HeliDaphA1.1	-1100	5676	5524	139
299	15.09	0	0	scaffold_105	345379	345431	-93938	C	HeliDaphA1.1	0	6776	6724	52
474	13.54	0	1.03	scaffold_1068	12645	12741	-132	C	HeliDaphA1.1	-1043	5733	5638	96
271	26.67	1.85	2.78	scaffold_107	256305	256412	-184738	C	HeliDaphA1.1	-41	6735	6629	107
653	21.2	2.03	6.6	scaffold_107	257386	257582	-183568	C	HeliDaphA1.1	-745	6031	5844	196
347	13.79	3.45	0	scaffold_107	258102	258159	-182991	+	HeliDaphA1.1	5731	5790	-986	57
613	31.91	2.28	2.28	scaffold_1074	2766	3028	-32627	+	HeliDaphA1.1	1473	1735	-5041	262
1759	32.8	0.43	0.86	scaffold_1074	3055	3755	-31900	+	HeliDaphA1.1	1941	2638	-4138	700
1157	6.04	4.4	0	scaffold_108	49365	49546	-360159	C	HeliDaphA1.1	-1023	5753	5564	181
256	18.87	0	0	scaffold_108	56339	56391	-353314	C	HeliDaphA1.1	0	6776	6724	52
289	22.07	3.85	1.28	scaffold_108	56483	56560	-353145	C	HeliDaphA1.1	0	6776	6697	77
280	16.98	0	1.85	scaffold_108	57207	57260	-352445	C	HeliDaphA1.1	0	6776	6724	53
324	13.21	0	0	scaffold_108	57795	57847	-351858	C	HeliDaphA1.1	0	6776	6724	52
264	12	1.96	1.96	scaffold_108	58523	58573	-351132	C	HeliDaphA1.1	0	6776	6726	50
307	13.73	0	0	scaffold_108	59255	59305	-350400	C	HeliDaphA1.1	0	6776	6726	50
384	9.43	0	0	scaffold_108	287926	287978	-121727	C	HeliDaphA1.1	0	6776	6724	52
329	13.21	0	0	scaffold_108	288158	288210	-121495	C	HeliDaphA1.1	0	6776	6724	52
288	15.09	0	1.85	scaffold_108	288883	288936	-120769	C	HeliDaphA1.1	0	6776	6724	53
296	15.09	0	0	scaffold_108	289816	289868	-119837	C	HeliDaphA1.1	0	6776	6724	52
332	13.21	0	0	scaffold_108	290152	290204	-119501	C	HeliDaphA1.1	0	6776	6724	52
263	33.98	1.88	3.29	scaffold_1083	7412	7624	-3378	+	HeliDaphA1.1	533	742	-6034	212
282	16.33	0	0	scaffold_109	252580	252628	-173924	C	HeliDaphA1.1	-987	5789	5741	48
883	18.61	0.52	1.57	scaffold_110	57972	58162	-363482	C	HeliDaphA1.1	0	6776	6588	190
397	20.59	17.52	0.73	scaffold_110	58166	58302	-363342	C	HeliDaphA1.1	-906	5870	5711	136
287	15.69	0	0	scaffold_110	59479	59529	-362115	C	HeliDaphA1.1	0	6776	6726	50
272	18.87	0	1.85	scaffold_110	60216	60269	-361375	C	HeliDaphA1.1	0	6776	6724	53
310	13.73	0	0	scaffold_110	61148	61198	-360446	C	HeliDaphA1.1	0	6776	6726	50
294	15.09	0	0	scaffold_110	61860	61912	-359732	C	HeliDaphA1.1	0	6776	6724	52
297	15.09	0	0	scaffold_110	62188	62240	-359404	C	HeliDaphA1.1	0	6776	6724	52
287	15.69	0	0	scaffold_110	62508	62558	-359086	C	HeliDaphA1.1	0	6776	6726	50
729	12.21	2.29	0	scaffold_112	27994	28124	-377561	C	HeliDaphA1.1	-778	5998	5865	130
15072	3.35	0.27	0.71	scaffold_112	28137	29967	-375718	C	HeliDaphA1.1	-641	6135	4313	1830
1017	13.83	0.52	1.57	scaffold_112	31170	31360	-374325	C	HeliDaphA1.1	0	6776	6588	190
356	12.73	0	0	scaffold_112	31355	31409	-374276	C	HeliDaphA1.1	-884	5892	5838	54
354	7.69	0	0	scaffold_112	31413	31464	-374221	C	HeliDaphA1.1	-188	6588	6537	51
1357	16.07	0	1.06	scaffold_112	31501	31783	-373902	C	HeliDaphA1.1	-237	6539	6260	282
231	2.5	2.33	6.98	scaffold_112	31806	31848	-373837	C	HeliDaphA1.1	-641	6135	6095	42
22493	3.13	0	0.45	scaffold_112	31849	34508	-371177	C	HeliDaphA1.1	-3552	3224	577	2659
256	10.64	4	6	scaffold_112	73168	73217	-332468	C	HeliDaphA1.1	-1007	5769	5721	49
457	15.91	11.03	2.94	scaffold_112	73186	73321	-332364	C	HeliDaphA1.1	-1105	5671	5525	135
346	16	0	1.32	scaffold_112	242140	242215	-163470	C	HeliDaphA1.1	-1266	5510	5436	75
231	34.34	0	0	scaffold_112	242329	242427	-163258	C	HeliDaphA1.1	-1455	5321	5223	98
8908	28.9	1.54	1.72	scaffold_112	242548	245853	-159832	C	HeliDaphA1.1	-1584	5192	1893	3305
459	22.5	1.89	5.66	scaffold_112	248351	248562	-157123	C	HeliDaphA1.1	-6556	220	17	211
1571	31.7	0.84	0.84	scaffold_114	133514	134108	-245458	C	HeliDaphA1.1	-1538	5238	4644	594
2249	32.28	0.89	1.67	scaffold_114	135954	136851	-242715	C	HeliDaphA1.1	-3845	2931	2041	897
1682	32.95	2.38	3.47	scaffold_114	137208	138216	-241350	C	HeliDaphA1.1	-5003	1773	776	1008
260	17.65	0	0	scaffold_114	147878	147928	-231638	C	HeliDaphA1.1	0	6776	6726	50
520	4.84	0	0	scaffold_1144	4206	4267	-6892	+	HeliDaphA1.1	6715	6776	0	61
278	15.09	0	0	scaffold_115	58531	58583	-332605	C	HeliDaphA1.1	0	6776	6724	52
301	13.21	0	0	scaffold_115	58851	58903	-332285	C	HeliDaphA1.1	0	6776	6724	52
2235	28.34	1.96	2.22	scaffold_1150	32698	33462	-417	+	HeliDaphA1.1	4430	5192	-1584	764
275	33.33	0	0	scaffold_1150	33583	33678	-201	+	HeliDaphA1.1	5223	5318	-1458	95
389	14.66	0	1.32	scaffold_1150	33804	33879	0	+	HeliDaphA1.1	5436	5510	-1266	75
2831	21.56	5.26	1.85	scaffold_116	169127	169830	-226391	+	HeliDaphA1.1	763	1490	-5286	703
1170	23.62	1.88	3.44	scaffold_116	169820	170139	-226082	+	HeliDaphA1.1	1595	1909	-4867	319
1386	34.56	1.75	2.12	scaffold_116	172127	172927	-223294	+	HeliDaphA1.1	2114	2911	-3865	800
543	21.62	5.96	1.99	scaffold_118	10842	10992	-379829	+	HeliDaphA1.1	5714	5870	-906	150
792	18.71	1.04	3.11	scaffold_118	10996	11188	-379633	+	HeliDaphA1.1	6588	6776	0	192
31202	6.49	0.19	0.29	scaffold_118	18472	22678	-368143	+	HeliDaphA1.1	489	4691	-2085	4206
5294	4.64	0	0	scaffold_118	22908	23575	-367246	+	HeliDaphA1.1	4657	5324	-1452	667
7213	8.63	2.21	4.82	scaffold_118	23489	24754	-366067	+	HeliDaphA1.1	5318	6550	-226	1265
319	9.62	0	0	scaffold_118	24777	24828	-365993	+	HeliDaphA1.1	6537	6588	-188	51
364	7.27	0	0	scaffold_118	24829	24883	-365938	+	HeliDaphA1.1	5836	5890	-886	54
1028	12.3	0.52	2.6	scaffold_118	24880	25071	-365750	+	HeliDaphA1.1	6588	6775	-1	191
602	7.37	4.12	2.06	scaffold_118	59063	59159	-331662	+	HeliDaphA1.1	5711	5809	-967	96
348	11.76	0	0	scaffold_118	59159	59209	-331612	+	HeliDaphA1.1	5842	5892	-884	50
688	22.34	0.53	1.05	scaffold_118	59204	59393	-331428	+	HeliDaphA1.1	6588	6776	0	189
362	22.83	0	1.08	scaffold_118	59422	59514	-331307	+	HeliDaphA1.1	5752	5843	-933	92
267	23.41	4.21	1.05	scaffold_118	59753	59847	-330974	+	HeliDaphA1.1	6642	6739	-37	94
269	21.84	3.33	3.33	scaffold_118	93919	94008	-296813	C	HeliDaphA1.1	-37	6739	6650	89
353	22.83	0	6.12	scaffold_118	94077	94174	-296647	C	HeliDaphA1.1	-933	5843	5752	97
662	22.04	0.56	1.12	scaffold_118	94194	94372	-296449	C	HeliDaphA1.1	-11	6765	6588	178
289	13.46	1.85	3.7	scaffold_1184	451	504	-9922	+	HeliDaphA1.1	6724	6776	0	53
1147	14.36	0	0	scaffold_119	360082	360269	-26380	+	HeliDaphA1.1	5603	5790	-986	187
310	15.58	2.5	3.75	scaffold_12	1349041	1349120	-869304	C	HeliDaphA1.1	0	6776	6698	79
490	19.51	0	6.82	scaffold_12	1349140	1349271	-869153	C	HeliDaphA1.1	-66	6710	6588	131
299	10.87	0	0	scaffold_12	1934139	1934184	-284240	+	HeliDaphA1.1	5602	5647	-1129	45
392	14.44	1.01	9.09	scaffold_12	1934156	1934254	-284170	+	HeliDaphA1.1	5700	5790	-986	98
239	12	5.88	1.96	scaffold_12	2085923	2085973	-132451	C	HeliDaphA1.1	0	6776	6724	50
280	15.09	0	0	scaffold_12	2086645	2086697	-131727	C	HeliDaphA1.1	0	6776	6724	52
276	15.09	0	0	scaffold_12	2086969	2087021	-131403	C	HeliDaphA1.1	0	6776	6724	52
269	15.69	0	0	scaffold_12	2088222	2088272	-130152	C	HeliDaphA1.1	0	6776	6726	50
1401	32.52	1.93	1.93	scaffold_12	2167300	2168130	-50294	+	HeliDaphA1.1	941	1771	-5005	830
1916	33.47	2.84	0.61	scaffold_12	2168380	2169365	-49059	+	HeliDaphA1.1	1929	2936	-3840	985
540	31.23	5.57	3.18	scaffold_12	2169552	2169928	-48496	+	HeliDaphA1.1	3054	3439	-3337	376
1478	33.79	2.03	3.09	scaffold_12	2170043	2171077	-47347	+	HeliDaphA1.1	3486	4509	-2267	1034
1401	31.23	0.54	0.54	scaffold_12	2171341	2171897	-46527	+	HeliDaphA1.1	4644	5200	-1576	556
1147	14.52	1.08	0	scaffold_1200	5493	5678	-5851	C	HeliDaphA1.1	-986	5790	5603	185
472	14.58	0	1.03	scaffold_12045	732	828	-301	C	HeliDaphA1.1	-1043	5733	5638	96
276	15.09	0	0	scaffold_123	26681	26733	-351092	C	HeliDaphA1.1	0	6776	6724	52
325	13.21	0	0	scaffold_1233	6240	6292	-4959	C	HeliDaphA1.1	0	6776	6724	52
309	15.09	0	0	scaffold_1233	6564	6616	-4635	C	HeliDaphA1.1	0	6776	6724	52
934	17.99	0	1.56	scaffold_1233	6883	7074	-4177	C	HeliDaphA1.1	0	6776	6588	191
542	23.53	4.52	1.29	scaffold_1233	7078	7232	-4019	C	HeliDaphA1.1	-906	5870	5711	154
872	18.61	0.52	1.57	scaffold_1233	8558	8748	-2503	C	HeliDaphA1.1	0	6776	6588	190
290	10.34	23.73	1.69	scaffold_1233	8730	8788	-2463	C	HeliDaphA1.1	-871	5905	5834	58
325	13.21	0	0	scaffold_1233	10619	10671	-580	C	HeliDaphA1.1	0	6776	6724	52
259	16.28	0	0	scaffold_124	280201	280243	-106826	+	HeliDaphA1.1	5600	5642	-1134	42
325	13.21	0	0	scaffold_1244	5574	5626	-1637	+	HeliDaphA1.1	6724	6776	0	52
1196	10.29	6.34	0.49	scaffold_125	90	294	-372568	C	HeliDaphA1.1	-1025	5751	5535	204
250	17.39	2.17	0	scaffold_125	200886	200931	-171931	+	HeliDaphA1.1	5743	5789	-987	45
1121	10.29	6.34	0.49	scaffold_125	295126	295330	-77532	+	HeliDaphA1.1	5535	5751	-1025	204
449	25	1.4	5.12	scaffold_125	298143	298357	-74505	+	HeliDaphA1.1	14	220	-6556	214
8986	28.36	1.83	1.74	scaffold_125	300811	304140	-68722	+	HeliDaphA1.1	1860	5192	-1584	3329
291	24.72	1.1	2.2	scaffold_125	304275	304365	-68497	+	HeliDaphA1.1	5238	5327	-1449	90
446	13.63	1.12	1.12	scaffold_125	304482	304570	-68292	+	HeliDaphA1.1	5436	5524	-1252	88
325	13.21	0	0	scaffold_1252	6454	6506	-4663	C	HeliDaphA1.1	0	6776	6724	52
474	13.54	0	1.03	scaffold_127	834	930	-397483	C	HeliDaphA1.1	-1043	5733	5638	96
485	23.88	2.79	6.51	scaffold_127	30986	31200	-367213	+	HeliDaphA1.1	14	220	-6556	214
474	13.54	0	1.03	scaffold_127	39922	40018	-358395	+	HeliDaphA1.1	5638	5733	-1043	96
474	13.54	0	1.03	scaffold_127	45725	45821	-352592	+	HeliDaphA1.1	5638	5733	-1043	96
485	23.88	2.79	6.51	scaffold_127	55390	55604	-342809	+	HeliDaphA1.1	14	220	-6556	214
227	10.29	2.9	1.45	scaffold_127	62357	62425	-335988	+	HeliDaphA1.1	5664	5733	-1043	68
525	24.63	1.86	5.58	scaffold_127	79311	79525	-318888	+	HeliDaphA1.1	14	220	-6556	214
5573	27.7	1.48	1.99	scaffold_127	81826	83582	-314831	+	HeliDaphA1.1	3445	5192	-1584	1756
346	24.18	1.08	2.15	scaffold_127	83725	83817	-314596	+	HeliDaphA1.1	5236	5327	-1449	92
544	14.68	0.89	2.68	scaffold_127	83934	84045	-314368	+	HeliDaphA1.1	5436	5545	-1231	111
487	23.27	2.33	6.05	scaffold_127	94893	95107	-303306	+	HeliDaphA1.1	14	220	-6556	214
3863	28.63	1.53	1.53	scaffold_127	98575	99812	-298601	+	HeliDaphA1.1	3955	5192	-1584	1237
242	19.65	6.5	8.94	scaffold_127	99955	100077	-298336	+	HeliDaphA1.1	5316	5435	-1341	122
327	25.27	1.08	2.15	scaffold_127	99955	100047	-298366	+	HeliDaphA1.1	5236	5327	-1449	92
526	17.48	8.9	2.05	scaffold_127	100164	100309	-298104	+	HeliDaphA1.1	5436	5591	-1185	145
395	34.1	0	0	scaffold_127	290210	290382	-108031	C	HeliDaphA1.1	-3042	3734	3562	172
1453	33.32	5.16	5.39	scaffold_127	290390	292115	-106298	C	HeliDaphA1.1	-4089	2687	966	1725
448	16.5	0	1.02	scaffold_12757	265	362	-734	+	HeliDaphA1.1	5638	5734	-1042	97
264	16	1.92	3.85	scaffold_1280	9074	9125	-1131	C	HeliDaphA1.1	0	6776	6726	51
401	3.92	0	0	scaffold_130	58851	58901	-283901	C	HeliDaphA1.1	0	6776	6726	50
286	13.73	0	0	scaffold_130	60332	60382	-282420	C	HeliDaphA1.1	0	6776	6726	50
301	13.21	0	0	scaffold_130	60781	60833	-281969	C	HeliDaphA1.1	0	6776	6724	52
758	19.15	0.52	1.57	scaffold_130	61108	61298	-281504	C	HeliDaphA1.1	0	6776	6588	190
815	18.52	0	1.56	scaffold_130	62561	62752	-280050	C	HeliDaphA1.1	0	6776	6588	191
495	21.34	4.58	1.96	scaffold_130	62756	62908	-279894	C	HeliDaphA1.1	-906	5870	5714	152
301	13.21	0	0	scaffold_130	66426	66478	-276324	C	HeliDaphA1.1	0	6776	6724	52
301	13.21	0	0	scaffold_130	66731	66783	-276019	C	HeliDaphA1.1	0	6776	6724	52
260	15.68	0	1.92	scaffold_131	171994	172045	-173919	C	HeliDaphA1.1	-1291	5485	5435	51
408	13.68	1.03	2.06	scaffold_1319	5633	5729	-1225	C	HeliDaphA1.1	-1043	5733	5638	96
471	14.58	0	1.03	scaffold_1319	5968	6064	-890	C	HeliDaphA1.1	-1043	5733	5638	96
378	7.77	0	20.35	scaffold_132	183358	183470	-144607	C	HeliDaphA1.1	-1250	5526	5437	112
284	15.69	1.96	0	scaffold_134	227818	227868	-102312	+	HeliDaphA1.1	6725	6776	0	50
243	8.34	0	2.7	scaffold_134	241711	241747	-88433	C	HeliDaphA1.1	-230	6546	6511	36
943	14.01	1.91	0	scaffold_134	241847	242003	-88177	C	HeliDaphA1.1	-932	5844	5685	156
332	17.78	0	8.16	scaffold_135	50762	50859	-289788	C	HeliDaphA1.1	-1252	5524	5435	97
327	13.21	0	0	scaffold_135	154178	154230	-186417	C	HeliDaphA1.1	0	6776	6724	52
312	15.09	0	0	scaffold_135	154498	154550	-186097	C	HeliDaphA1.1	0	6776	6724	52
327	13.21	0	0	scaffold_135	154818	154870	-185777	C	HeliDaphA1.1	0	6776	6724	52
1905	32.76	1.36	2.73	scaffold_1355	3862	4815	-5578	C	HeliDaphA1.1	-2356	4420	3480	953
1105	32.5	2.24	2.24	scaffold_1355	5470	5960	-4433	C	HeliDaphA1.1	-3840	2936	2446	490
447	18.92	0	0	scaffold_137	49350	49423	-269096	+	HeliDaphA1.1	3522	3595	-3181	73
324	13.21	0	0	scaffold_139	196162	196214	-103044	+	HeliDaphA1.1	6724	6776	0	52
667	13.89	1.85	0	scaffold_139	265362	265469	-33789	C	HeliDaphA1.1	-987	5789	5680	107
624	15.89	1.87	0	scaffold_14	207237	207343	-1473262	+	HeliDaphA1.1	5680	5788	-988	106
254	13.79	4.84	6.45	scaffold_14	404618	404679	-1275926	C	HeliDaphA1.1	-1279	5497	5437	61
342	12.24	0	0	scaffold_14	1324983	1325031	-355574	C	HeliDaphA1.1	-1130	5646	5598	48
1370	10.82	4.2	2.94	scaffold_1404	2159	2396	-7668	C	HeliDaphA1.1	-1007	5769	5529	237
393	19.28	3.61	0	scaffold_141	66204	66286	-237655	C	HeliDaphA1.1	-945	5831	5746	82
588	11.83	0	0	scaffold_141	66292	66384	-237557	C	HeliDaphA1.1	-1098	5678	5586	92
590	31.65	7.61	6.7	scaffold_141	110869	111420	-192521	C	HeliDaphA1.1	-1834	4942	4386	551
1274	9.39	7.01	0.47	scaffold_141	276042	276255	-27686	C	HeliDaphA1.1	-1025	5751	5524	213
489	15.62	0	1.03	scaffold_1420	7601	7697	-2187	+	HeliDaphA1.1	5638	5733	-1043	96
491	15.62	0	1.03	scaffold_1420	7936	8032	-1852	+	HeliDaphA1.1	5638	5733	-1043	96
313	13.41	16.87	1.2	scaffold_1420	9101	9183	-701	+	HeliDaphA1.1	5638	5733	-1043	82
240	18.87	0	1.85	scaffold_144	122143	122196	-199658	+	HeliDaphA1.1	6724	6776	0	53
305	9.61	1.89	1.89	scaffold_144	122288	122340	-199514	+	HeliDaphA1.1	6724	6776	0	52
600	22.73	4.37	3.83	scaffold_144	125055	125237	-196617	+	HeliDaphA1.1	5711	5894	-882	182
812	20.22	0.52	1.57	scaffold_144	125213	125403	-196451	+	HeliDaphA1.1	6588	6776	0	190
284	15.69	0	0	scaffold_144	126085	126135	-195719	+	HeliDaphA1.1	6726	6776	0	50
286	13.46	1.85	3.7	scaffold_144	126800	126853	-195001	+	HeliDaphA1.1	6724	6776	0	53
918	12.9	1.28	0.64	scaffold_147	104085	104240	-190658	+	HeliDaphA1.1	5556	5712	-1064	155
496	10.84	1.18	2.35	scaffold_147	104240	104324	-190574	+	HeliDaphA1.1	5822	5905	-871	84
883	19.68	0.53	1.05	scaffold_147	104306	104495	-190403	+	HeliDaphA1.1	6588	6776	0	189
562	17.56	3.68	3.68	scaffold_147	263566	263701	-31197	+	HeliDaphA1.1	5579	5714	-1062	135
291	30.16	3.08	3.08	scaffold_14767	484	613	-406	C	HeliDaphA1.1	-1601	5175	5046	129
325	13.21	0	0	scaffold_148	34027	34079	-255733	C	HeliDaphA1.1	0	6776	6724	52
325	13.21	0	0	scaffold_148	35356	35408	-254404	C	HeliDaphA1.1	0	6776	6724	52
507	14.67	0	0	scaffold_148	40406	40480	-249332	C	HeliDaphA1.1	-3181	3595	3521	74
824	11.11	0	0	scaffold_148	103197	103304	-186508	+	HeliDaphA1.1	3531	3638	-3138	107
349	13.46	0	0	scaffold_148	156909	156960	-132852	C	HeliDaphA1.1	-986	5790	5739	51
324	13.21	0	0	scaffold_151	116760	116812	-179883	+	HeliDaphA1.1	6724	6776	0	52
268	16.98	0	0	scaffold_151	117084	117136	-179559	+	HeliDaphA1.1	6724	6776	0	52
408	19.11	23.9	1.26	scaffold_151	119487	119645	-177050	+	HeliDaphA1.1	5711	5905	-871	158
882	18.61	0.52	1.57	scaffold_151	119627	119817	-176878	+	HeliDaphA1.1	6588	6776	0	190
341	21.05	4.17	1.04	scaffold_152	100444	100539	-206681	C	HeliDaphA1.1	-37	6739	6641	95
468	21.74	0	0	scaffold_152	101474	101565	-205655	C	HeliDaphA1.1	-933	5843	5752	91
854	19.68	0.53	1.05	scaffold_152	101594	101783	-205437	C	HeliDaphA1.1	0	6776	6588	189
648	14	0	0	scaffold_152	101778	101877	-205343	C	HeliDaphA1.1	-884	5892	5793	99
281	20.45	8.99	1.12	scaffold_154	140842	140930	-158048	C	HeliDaphA1.1	-1043	5733	5638	88
451	12.5	1.12	1.12	scaffold_154	143868	143956	-155022	C	HeliDaphA1.1	-1252	5524	5436	88
281	25.27	1.08	2.15	scaffold_154	144073	144165	-154813	C	HeliDaphA1.1	-1449	5327	5236	92
1509	27.9	1.56	0.78	scaffold_154	144306	144818	-154160	C	HeliDaphA1.1	-1584	5192	4676	512
270	8.7	0	0	scaffold_154	144823	144868	-154110	C	HeliDaphA1.1	-1093	5683	5638	45
432	13.54	0	1.03	scaffold_154	147583	147679	-151299	+	HeliDaphA1.1	5638	5733	-1043	96
488	25.62	1.86	5.58	scaffold_154	153435	153649	-145329	C	HeliDaphA1.1	-6556	220	14	214
267	14	2	0	scaffold_154	219942	219991	-78987	+	HeliDaphA1.1	6726	6776	0	49
325	13.21	0	0	scaffold_154	220262	220314	-78664	+	HeliDaphA1.1	6724	6776	0	52
351	18.18	3.9	0	scaffold_154	220479	220555	-78423	+	HeliDaphA1.1	6697	6776	0	76
250	17.39	2.17	0	scaffold_156	55144	55189	-208173	C	HeliDaphA1.1	-987	5789	5743	45
287	15.69	0	0	scaffold_157	11487	11537	-278090	+	HeliDaphA1.1	6726	6776	0	50
470	22.5	13.94	3.03	scaffold_157	12789	12953	-276674	+	HeliDaphA1.1	5711	5893	-883	164
925	12.5	0.65	1.3	scaffold_157	18557	18710	-270917	+	HeliDaphA1.1	6624	6776	0	153
411	22.31	0	1.63	scaffold_159	31919	32041	-233565	C	HeliDaphA1.1	-68	6708	6588	122
574	20.53	3.95	0.66	scaffold_159	32045	32196	-233410	C	HeliDaphA1.1	-906	5870	5714	151
301	13.21	0	0	scaffold_159	32630	32682	-232924	C	HeliDaphA1.1	0	6776	6724	52
301	13.21	0	0	scaffold_159	32950	33002	-232604	C	HeliDaphA1.1	0	6776	6724	52
304	15.79	0	0	scaffold_161	235862	235918	-37229	C	HeliDaphA1.1	0	6776	6720	56
1905	32.94	3.99	2.08	scaffold_161	242063	243166	-29981	+	HeliDaphA1.1	2130	3254	-3522	1103
288	22.03	0	0	scaffold_163	218469	218527	-42019	+	HeliDaphA1.1	5656	5714	-1062	58
414	15.38	0	2.5	scaffold_1630	3066	3145	-5506	C	HeliDaphA1.1	-1230	5546	5469	79
1337	31.51	1.88	3.13	scaffold_164	42110	42748	-219044	+	HeliDaphA1.1	2306	2936	-3840	638
1058	31.68	1.76	3.19	scaffold_164	43409	44034	-217758	+	HeliDaphA1.1	3486	4102	-2674	625
242	25	0	0	scaffold_164	44242	44301	-217491	+	HeliDaphA1.1	4347	4406	-2370	59
605	19.2	0.65	1.95	scaffold_165	124258	124411	-132747	+	HeliDaphA1.1	6625	6776	0	153
413	18.8	17.91	0.75	scaffold_165	182825	182958	-74200	+	HeliDaphA1.1	5714	5870	-906	133
861	18.61	0.52	1.57	scaffold_165	182962	183152	-74006	+	HeliDaphA1.1	6588	6776	0	190
346	11.32	0	0	scaffold_165	208058	208110	-49048	C	HeliDaphA1.1	0	6776	6724	52
257	15.69	0	0	scaffold_165	208857	208907	-48251	C	HeliDaphA1.1	0	6776	6726	50
257	16	1.92	3.85	scaffold_167	15973	16024	-230798	+	HeliDaphA1.1	6726	6776	0	51
682	11	1	0	scaffold_1678	632	731	-7692	+	HeliDaphA1.1	5718	5818	-958	99
411	16.85	7.29	1.04	scaffold_168	29231	29326	-235864	+	HeliDaphA1.1	5769	5870	-906	95
872	18.08	0.52	1.57	scaffold_168	29330	29520	-235670	+	HeliDaphA1.1	6588	6776	0	190
285	24.19	0	0	scaffold_169	97089	97150	-146229	+	HeliDaphA1.1	5730	5791	-985	61
382	9.62	0	0	scaffold_170	68730	68781	-178240	+	HeliDaphA1.1	5739	5790	-986	51
396	19.28	4.82	0	scaffold_170	98857	98939	-148082	C	HeliDaphA1.1	-958	5818	5732	82
284	16.67	0	0	scaffold_170	98940	98987	-148034	C	HeliDaphA1.1	-1131	5645	5598	47
515	19.05	1.9	0	scaffold_170	228192	228296	-18725	+	HeliDaphA1.1	5680	5786	-990	104
806	19.61	1.96	0	scaffold_172	124735	124887	-111652	C	HeliDaphA1.1	-931	5845	5690	152
652	13.33	0	0	scaffold_172	124870	124974	-111565	C	HeliDaphA1.1	-1116	5660	5556	104
741	19.61	1.96	0	scaffold_172	171718	171870	-64669	C	HeliDaphA1.1	-931	5845	5690	152
606	13.33	0	0	scaffold_172	171853	171957	-64582	C	HeliDaphA1.1	-1116	5660	5556	104
378	7.77	0	20.35	scaffold_174	168929	169041	-90669	+	HeliDaphA1.1	5437	5526	-1250	112
320	13.21	0	0	scaffold_175	64295	64347	-157900	C	HeliDaphA1.1	0	6776	6724	52
282	15.69	0	0	scaffold_175	64615	64665	-157582	C	HeliDaphA1.1	0	6776	6726	50
304	13.73	0	0	scaffold_175	65317	65367	-156880	C	HeliDaphA1.1	0	6776	6726	50
336	19.48	3.9	0	scaffold_175	66037	66113	-156134	C	HeliDaphA1.1	0	6776	6697	76
320	13.21	0	0	scaffold_175	66658	66710	-155537	C	HeliDaphA1.1	0	6776	6724	52
474	13.54	0	1.03	scaffold_1764	1139	1235	-6968	+	HeliDaphA1.1	5638	5733	-1043	96
457	6.45	0	0	scaffold_177	115913	115974	-169072	C	HeliDaphA1.1	0	6776	6715	61
283	14	8	0	scaffold_18	714857	714906	-732075	C	HeliDaphA1.1	-1286	5490	5437	49
289	16.07	7.14	0	scaffold_18	720472	720527	-726454	C	HeliDaphA1.1	-1280	5496	5437	55
250	16.33	7.84	3.92	scaffold_18	871300	871350	-575631	+	HeliDaphA1.1	5437	5489	-1287	50
325	13.21	0	0	scaffold_18	1244592	1244644	-202337	+	HeliDaphA1.1	6724	6776	0	52
327	13.21	0	0	scaffold_18	1442078	1442130	-4851	+	HeliDaphA1.1	6724	6776	0	52
301	13.21	0	0	scaffold_184	76112	76164	-128204	C	HeliDaphA1.1	0	6776	6724	52
597	16.04	1.89	0	scaffold_185	105126	105231	-100605	C	HeliDaphA1.1	-989	5787	5680	105
1067	11.58	1.02	3.55	scaffold_190	129369	129565	-77662	+	HeliDaphA1.1	5598	5789	-987	196
288	0	0	0	scaffold_191	148122	148152	-62928	+	HeliDaphA1.1	6746	6776	0	30
2417	29.82	1.85	1.73	scaffold_1914	2	868	-7132	+	HeliDaphA1.1	4198	5065	-1711	866
519	11.37	1.12	1.12	scaffold_1914	1022	1110	-6890	+	HeliDaphA1.1	5436	5524	-1252	88
474	13.54	0	1.03	scaffold_1914	3972	4068	-3932	+	HeliDaphA1.1	5638	5733	-1043	96
478	6.67	0	0	scaffold_1914	7849	7923	-77	+	HeliDaphA1.1	5638	5712	-1064	74
246	14.29	0	0	scaffold_195	61375	61416	-133399	C	HeliDaphA1.1	-3138	3638	3597	41
302	17.31	0	0	scaffold_195	70457	70508	-124307	C	HeliDaphA1.1	-986	5790	5739	51
338	13.46	0	0	scaffold_195	154158	154209	-40606	C	HeliDaphA1.1	-986	5790	5739	51
338	13.46	0	0	scaffold_195	172521	172572	-22243	C	HeliDaphA1.1	-986	5790	5739	51
499	16.81	16.81	0	scaffold_197	124628	124740	-55642	C	HeliDaphA1.1	-1060	5716	5585	112
593	22.23	4.52	1.29	scaffold_197	128158	128312	-52070	+	HeliDaphA1.1	5711	5870	-906	154
881	17.04	3.8	1.09	scaffold_197	128316	128499	-51883	+	HeliDaphA1.1	6588	6776	0	183
1955	14.14	4.21	5.45	scaffold_197	130439	130842	-49540	+	HeliDaphA1.1	5556	5954	-822	403
573	21.86	0.65	1.31	scaffold_197	130780	130932	-49450	+	HeliDaphA1.1	6588	6739	-37	152
709	20.12	2.25	5.06	scaffold_197	131012	131189	-49193	+	HeliDaphA1.1	6604	6776	0	177
917	13.69	6.53	4.52	scaffold_197	140228	140426	-39956	C	HeliDaphA1.1	-986	5790	5588	198
328	23.34	8.7	2.17	scaffold_200	127107	127198	-57206	C	HeliDaphA1.1	-987	5789	5692	91
320	13.21	0	0	scaffold_201	26817	26869	-149533	C	HeliDaphA1.1	0	6776	6724	52
294	15.09	0	0	scaffold_201	27137	27189	-149213	C	HeliDaphA1.1	0	6776	6724	52
291	17.54	0	0	scaffold_201	27894	27950	-148452	C	HeliDaphA1.1	0	6776	6720	56
291	15.09	0	0	scaffold_201	28638	28690	-147712	C	HeliDaphA1.1	0	6776	6724	52
320	13.21	0	0	scaffold_201	29967	30019	-146383	C	HeliDaphA1.1	0	6776	6724	52
393	14.67	0	0	scaffold_201	105990	106064	-70338	C	HeliDaphA1.1	-1064	5712	5638	74
435	9.33	0	0	scaffold_201	107631	107705	-68697	C	HeliDaphA1.1	-1064	5712	5638	74
414	12	0	0	scaffold_201	107966	108040	-68362	C	HeliDaphA1.1	-1064	5712	5638	74
301	13.21	0	0	scaffold_204	96255	96307	-100773	C	HeliDaphA1.1	0	6776	6724	52
276	15.09	0	0	scaffold_204	96579	96631	-100449	C	HeliDaphA1.1	0	6776	6724	52
276	15.09	0	0	scaffold_204	96903	96955	-100125	C	HeliDaphA1.1	0	6776	6724	52
301	13.21	0	0	scaffold_204	97619	97671	-99409	C	HeliDaphA1.1	0	6776	6724	52
254	16.98	0	0	scaffold_204	97939	97991	-99089	C	HeliDaphA1.1	0	6776	6724	52
276	15.09	0	0	scaffold_204	98263	98315	-98765	C	HeliDaphA1.1	0	6776	6724	52
325	13.21	0	0	scaffold_204	98978	99030	-98050	C	HeliDaphA1.1	0	6776	6724	52
297	15.09	0	0	scaffold_204	99328	99380	-97700	C	HeliDaphA1.1	0	6776	6724	52
710	16.03	12.83	6.19	scaffold_208	8228	8453	-175028	C	HeliDaphA1.1	-1007	5769	5529	225
722	12.39	0	0	scaffold_209	37250	37362	-120067	+	HeliDaphA1.1	5602	5714	-1062	112
816	18.08	0.52	1.57	scaffold_21	429252	429442	-1040348	C	HeliDaphA1.1	0	6776	6588	190
361	18.8	17.91	0.75	scaffold_21	429446	429579	-1040211	C	HeliDaphA1.1	-906	5870	5714	133
1543	20.76	7.37	9.05	scaffold_21	430006	430900	-1038890	C	HeliDaphA1.1	0	6776	5897	894
8014	7.02	0.09	0.09	scaffold_21	434987	436098	-1033692	C	HeliDaphA1.1	-5284	1492	381	1111
3133	9.74	0	0	scaffold_21	436045	436547	-1033243	C	HeliDaphA1.1	-6273	503	1	502
1197	9.52	0	1.05	scaffold_21	439455	439645	-1030145	C	HeliDaphA1.1	0	6776	6588	190
350	11.11	0	0	scaffold_21	439642	439695	-1030095	C	HeliDaphA1.1	-886	5890	5837	53
975	15.46	0.95	1.43	scaffold_21	439787	439996	-1029794	C	HeliDaphA1.1	-237	6539	6331	209
16991	3.4	0.05	0.66	scaffold_21	440214	442342	-1027448	C	HeliDaphA1.1	-1328	5448	3333	2128
3236	16.63	1.54	2.57	scaffold_21	444352	445129	-1024661	C	HeliDaphA1.1	-6006	770	1	777
800	18.61	0.52	1.57	scaffold_21	448030	448220	-1021570	C	HeliDaphA1.1	0	6776	6588	190
538	23.68	3.29	0	scaffold_21	448224	448375	-1021415	C	HeliDaphA1.1	-906	5870	5714	151
304	13.21	0	0	scaffold_21	449828	449880	-1019910	C	HeliDaphA1.1	0	6776	6724	52
263	15.69	0	0	scaffold_21	450766	450816	-1018974	C	HeliDaphA1.1	0	6776	6726	50
276	15.09	0	0	scaffold_218	151766	151818	-5648	+	HeliDaphA1.1	6724	6776	0	52
271	15.09	0	0	scaffold_218	152090	152142	-5324	+	HeliDaphA1.1	6724	6776	0	52
286	13.73	0	0	scaffold_218	152737	152787	-4679	+	HeliDaphA1.1	6726	6776	0	50
320	14.75	0	0	scaffold_218	153985	154045	-3421	+	HeliDaphA1.1	6716	6776	0	60
312	13.21	0	0	scaffold_218	154715	154767	-2699	+	HeliDaphA1.1	6724	6776	0	52
286	15.09	0	0	scaffold_218	155659	155711	-1755	+	HeliDaphA1.1	6724	6776	0	52
271	19.3	0	0	scaffold_218	156816	156872	-594	+	HeliDaphA1.1	5578	5634	-1142	56
433	13.88	18.02	2.7	scaffold_218	156875	156985	-481	+	HeliDaphA1.1	5730	5857	-919	110
1193	13.83	2.64	4.41	scaffold_22	955415	955641	-448215	C	HeliDaphA1.1	-1023	5753	5531	226
286	13.46	1.85	3.7	scaffold_22	957414	957467	-446389	C	HeliDaphA1.1	0	6776	6724	53
284	15.69	0	0	scaffold_22	958149	958199	-445657	C	HeliDaphA1.1	0	6776	6726	50
278	16.98	0	0	scaffold_22	968309	968361	-435495	C	HeliDaphA1.1	0	6776	6724	52
284	15.69	0	0	scaffold_22	969043	969093	-434763	C	HeliDaphA1.1	0	6776	6726	50
593	11.76	3.92	0	scaffold_220	178645	178746	-18921	C	HeliDaphA1.1	-982	5794	5689	101
309	26.54	1.8	2.99	scaffold_223	29636	29802	-105609	+	HeliDaphA1.1	56	220	-6556	166
2308	31.24	1.52	1.99	scaffold_223	33513	34567	-100844	+	HeliDaphA1.1	4139	5188	-1588	1054
402	14.42	13.39	0.89	scaffold_223	57938	58049	-77362	+	HeliDaphA1.1	5524	5649	-1127	111
336	6.67	0	0	scaffold_223	58050	58094	-77317	+	HeliDaphA1.1	5707	5751	-1025	44
239	22.86	4.29	0	scaffold_223	58095	58164	-77247	+	HeliDaphA1.1	5547	5619	-1157	69
1149	6.51	1.78	0	scaffold_223	107667	107835	-27576	C	HeliDaphA1.1	-1025	5751	5580	168
1687	30.67	0.37	0.37	scaffold_229	44995	45534	-99191	+	HeliDaphA1.1	3195	3734	-3042	539
328	26.6	0	6	scaffold_229	45637	45736	-98989	+	HeliDaphA1.1	3898	3991	-2785	99
1647	30.14	2.54	2.06	scaffold_229	45891	46520	-98205	+	HeliDaphA1.1	4571	5203	-1573	629
308	13.73	0	0	scaffold_229	93539	93589	-51136	C	HeliDaphA1.1	0	6776	6726	50
886	18.61	0.52	1.57	scaffold_229	93863	94053	-50672	C	HeliDaphA1.1	0	6776	6588	190
501	24.84	4.52	1.29	scaffold_229	94057	94211	-50514	C	HeliDaphA1.1	-906	5870	5711	154
798	18.61	0.52	1.57	scaffold_229	119873	120063	-24662	C	HeliDaphA1.1	0	6776	6588	190
459	26.32	3.29	0	scaffold_229	120067	120218	-24507	C	HeliDaphA1.1	-906	5870	5714	151
1116	34.89	2.49	4.48	scaffold_230	18597	19601	-113579	+	HeliDaphA1.1	778	1762	-5014	1004
1891	33.43	1.14	1.45	scaffold_230	19823	20790	-112390	+	HeliDaphA1.1	1941	2905	-3871	967
3281	31.3	2.02	1.88	scaffold_230	21767	23254	-109926	+	HeliDaphA1.1	3054	4543	-2233	1487
1375	29.54	2.7	1.8	scaffold_230	23746	24300	-108880	+	HeliDaphA1.1	4644	5203	-1573	554
457	6.45	0	0	scaffold_230	25369	25430	-107750	C	HeliDaphA1.1	0	6776	6715	61
567	17.56	3.68	3.68	scaffold_232	896	1031	-177592	+	HeliDaphA1.1	5579	5714	-1062	135
889	18.72	1.06	1.06	scaffold_233	687	875	-126264	C	HeliDaphA1.1	0	6776	6588	188
1652	33.3	2.4	3.74	scaffold_233	25623	26664	-100475	C	HeliDaphA1.1	-4973	1803	776	1041
1193	13.16	0	0	scaffold_235	34404	34593	-96667	C	HeliDaphA1.1	-985	5791	5602	189
425	20.27	0	0	scaffold_236	73827	73900	-58875	C	HeliDaphA1.1	-3181	3595	3522	73
330	15.38	0	0	scaffold_236	85630	85681	-47094	C	HeliDaphA1.1	-986	5790	5739	51
491	6.45	0	0	scaffold_2376	6568	6629	-842	+	HeliDaphA1.1	6715	6776	0	61
286	13.73	0	0	scaffold_239	62051	62101	-58952	+	HeliDaphA1.1	6726	6776	0	50
241	12	1.96	1.96	scaffold_239	62789	62839	-58214	+	HeliDaphA1.1	6726	6776	0	50
257	15.69	0	0	scaffold_239	74065	74115	-46938	+	HeliDaphA1.1	6726	6776	0	50
346	11.32	0	0	scaffold_239	74862	74914	-46139	+	HeliDaphA1.1	6724	6776	0	52
487	11.83	0	1.06	scaffold_239	78041	78134	-42919	+	HeliDaphA1.1	5638	5730	-1046	93
257	15.69	0	0	scaffold_239	78822	78872	-42181	+	HeliDaphA1.1	6726	6776	0	50
257	15.69	0	0	scaffold_239	79927	79977	-41076	+	HeliDaphA1.1	6726	6776	0	50
759	10.83	0.83	0.83	scaffold_239	95324	95444	-25609	C	HeliDaphA1.1	0	6776	6656	120
275	15.69	0	0	scaffold_239	112847	112897	-8156	C	HeliDaphA1.1	0	6776	6726	50
3582	29.62	5.91	2.82	scaffold_240	43641	45096	-99842	+	HeliDaphA1.1	3673	5173	-1603	1455
617	11.65	1.94	0	scaffold_243	33721	33823	-90505	+	HeliDaphA1.1	5689	5793	-983	102
617	11.65	1.94	0	scaffold_243	61936	62038	-62290	+	HeliDaphA1.1	5689	5793	-983	102
382	9.62	0	0	scaffold_244	102448	102499	-13399	C	HeliDaphA1.1	-986	5790	5739	51
382	9.62	0	0	scaffold_244	108660	108711	-7187	+	HeliDaphA1.1	5739	5790	-986	51
317	13.46	0	0	scaffold_245	3318	3369	-110606	C	HeliDaphA1.1	0	6776	6725	51
331	7.7	1.89	1.89	scaffold_245	3646	3698	-110277	C	HeliDaphA1.1	0	6776	6724	52
325	13.21	0	0	scaffold_245	3969	4021	-109954	C	HeliDaphA1.1	0	6776	6724	52
1212	12.3	1.06	0.53	scaffold_249	12358	12545	-94809	+	HeliDaphA1.1	5602	5790	-986	187
457	6.45	0	0	scaffold_251	12564	12625	-98335	+	HeliDaphA1.1	6715	6776	0	61
320	17.86	0	0	scaffold_253	3571	3626	-102043	C	HeliDaphA1.1	-988	5788	5733	55
338	11.76	0	0	scaffold_254	30686	30736	-70265	C	HeliDaphA1.1	-3138	3638	3588	50
355	13.46	0	0	scaffold_254	54044	54095	-46906	C	HeliDaphA1.1	-986	5790	5739	51
478	6.67	0	0	scaffold_255	10043	10117	-108031	+	HeliDaphA1.1	5638	5712	-1064	74
474	13.54	0	1.03	scaffold_255	31482	31578	-86570	+	HeliDaphA1.1	5638	5733	-1043	96
2887	27.89	1.45	1.67	scaffold_255	42364	43260	-74888	+	HeliDaphA1.1	4298	5192	-1584	896
327	25.27	1.08	2.15	scaffold_255	43404	43496	-74652	+	HeliDaphA1.1	5236	5327	-1449	92
474	13.54	0	1.03	scaffold_255	53476	53572	-64576	+	HeliDaphA1.1	5638	5733	-1043	96
503	12.5	0	1.03	scaffold_255	59045	59141	-59007	+	HeliDaphA1.1	5638	5733	-1043	96
474	13.54	0	1.03	scaffold_255	75883	75979	-42169	+	HeliDaphA1.1	5638	5733	-1043	96
503	21.22	2.84	6.16	scaffold_255	83169	83379	-34769	+	HeliDaphA1.1	17	220	-6556	210
438	16.66	0	1.03	scaffold_255	112471	112567	-5581	+	HeliDaphA1.1	5638	5733	-1043	96
466	16.85	1.04	1.04	scaffold_255	117428	117523	-625	+	HeliDaphA1.1	5638	5733	-1043	95
495	14.58	0	1.03	scaffold_255	117762	117858	-290	+	HeliDaphA1.1	5638	5733	-1043	96
411	3.85	1.92	0	scaffold_26	595912	595963	-652187	+	HeliDaphA1.1	6724	6776	0	51
1079	12.37	5.38	0	scaffold_26	1198811	1198996	-49154	C	HeliDaphA1.1	-982	5794	5599	185
474	13.54	0	1.03	scaffold_2617	6039	6135	-1180	+	HeliDaphA1.1	5638	5733	-1043	96
904	16.48	3.8	1.09	scaffold_262	74776	74959	-20252	C	HeliDaphA1.1	0	6776	6588	183
548	23.53	4.52	1.29	scaffold_262	74963	75117	-20094	C	HeliDaphA1.1	-906	5870	5711	154
923	18.08	0.52	1.57	scaffold_262	76463	76653	-18558	C	HeliDaphA1.1	0	6776	6588	190
580	22.88	4.52	1.29	scaffold_262	76657	76811	-18400	C	HeliDaphA1.1	-906	5870	5711	154
734	10.62	0	0	scaffold_265	68900	69012	-5137	+	HeliDaphA1.1	5602	5714	-1062	112
371	25.38	4.69	7.51	scaffold_27	93621	93833	-1158863	+	HeliDaphA1.1	14	220	-6556	212
447	14.58	0	1.03	scaffold_27	116956	117052	-1135644	C	HeliDaphA1.1	-1043	5733	5638	96
341	18.39	7.95	1.14	scaffold_27	768535	768622	-484074	+	HeliDaphA1.1	5622	5715	-1061	87
563	15.46	0	0	scaffold_27	768573	768669	-484027	+	HeliDaphA1.1	5697	5793	-983	96
483	13.33	6.67	0	scaffold_27	961712	961801	-290895	C	HeliDaphA1.1	-984	5792	5697	89
354	9.26	0	0	scaffold_27	961786	961839	-290857	C	HeliDaphA1.1	-1101	5675	5622	53
725	11.11	27.41	0	scaffold_27	1016190	1016324	-236372	C	HeliDaphA1.1	-983	5793	5622	134
410	10.71	0	0	scaffold_27	1017800	1017855	-234841	C	HeliDaphA1.1	-983	5793	5738	55
919	20.85	0.53	0.53	scaffold_27	1105543	1105730	-146966	C	HeliDaphA1.1	-985	5791	5604	187
412	17.76	12.15	0	scaffold_27	1192368	1192474	-60222	+	HeliDaphA1.1	5525	5644	-1132	106
249	12.5	0	4	scaffold_27	1192469	1192518	-60178	+	HeliDaphA1.1	5706	5753	-1023	49
762	15	5.26	6.43	scaffold_27	1237027	1237197	-15499	C	HeliDaphA1.1	-1245	5531	5363	170
1742	30.17	1.59	1.11	scaffold_27	1237277	1237906	-14790	C	HeliDaphA1.1	-1573	5203	4571	629
3289	31.52	2.41	2.2	scaffold_27	1237945	1239355	-13341	C	HeliDaphA1.1	-2186	4590	3177	1410
2026	31.82	2.51	1.71	scaffold_27	1239363	1240238	-12458	C	HeliDaphA1.1	-3953	2823	1941	875
1285	33.22	3.68	5.67	scaffold_27	1240463	1241467	-11229	C	HeliDaphA1.1	-5014	1762	778	1004
325	13.21	0	0	scaffold_27	1244203	1244255	-8441	C	HeliDaphA1.1	0	6776	6724	52
462	5.36	0	0	scaffold_27	1244532	1244587	-8109	C	HeliDaphA1.1	-6	6770	6715	55
1055	13.83	0.52	1.57	scaffold_27	1245855	1246045	-6651	C	HeliDaphA1.1	0	6776	6588	190
378	11.94	1.47	1.47	scaffold_27	1246027	1246094	-6602	C	HeliDaphA1.1	-871	5905	5838	67
329	9.62	0	0	scaffold_27	1246098	1246149	-6547	C	HeliDaphA1.1	-188	6588	6537	51
7831	9.33	1.61	3.53	scaffold_27	1246186	1247430	-5266	C	HeliDaphA1.1	-237	6539	5319	1244
325	13.21	0	0	scaffold_27	1251756	1251808	-888	C	HeliDaphA1.1	0	6776	6724	52
459	12.16	0	1.33	scaffold_27	1252076	1252150	-546	C	HeliDaphA1.1	0	6776	6703	74
3081	28.01	1.71	1.51	scaffold_277	100911	101903	-2	C	HeliDaphA1.1	-1584	5192	4198	992
483	8	0	0	scaffold_2792	3366	3440	-3781	+	HeliDaphA1.1	5638	5712	-1064	74
1503	5.15	0	0	scaffold_28	1081930	1082123	-115523	C	HeliDaphA1.1	-985	5791	5598	193
343	13.21	0	0	scaffold_281	17916	17968	-66952	+	HeliDaphA1.1	6724	6776	0	52
745	20.65	3.23	0	scaffold_281	18589	18743	-66177	+	HeliDaphA1.1	5711	5870	-906	154
948	15.5	1.05	2.09	scaffold_281	18747	18937	-65983	+	HeliDaphA1.1	6588	6776	0	190
448	18.96	7.63	1.69	scaffold_281	27498	27615	-57305	+	HeliDaphA1.1	5528	5652	-1124	117
391	15.62	0	0	scaffold_281	27606	27669	-57251	+	HeliDaphA1.1	5690	5753	-1023	63
262	8.57	0	0	scaffold_283	28559	28593	-59609	+	HeliDaphA1.1	6715	6749	-27	34
297	15.09	0	0	scaffold_288	12760	12812	-71064	+	HeliDaphA1.1	6724	6776	0	52
340	13.21	0	0	scaffold_288	28451	28503	-55373	+	HeliDaphA1.1	6724	6776	0	52
601	12	1	0	scaffold_290	8222	8321	-78281	C	HeliDaphA1.1	-958	5818	5718	99
622	11.11	2.02	0	scaffold_290	13364	13462	-73140	+	HeliDaphA1.1	5718	5818	-958	98
470	14.58	0	1.03	scaffold_293	21562	21658	-54707	C	HeliDaphA1.1	-1043	5733	5638	96
286	15.69	0	0	scaffold_293	24141	24191	-52174	C	HeliDaphA1.1	0	6776	6726	50
325	13.21	0	0	scaffold_293	24849	24901	-51464	C	HeliDaphA1.1	0	6776	6724	52
441	13.54	0	1.03	scaffold_294	102	198	-92414	C	HeliDaphA1.1	-1043	5733	5638	96
441	13.54	0	1.03	scaffold_294	38193	38289	-54323	C	HeliDaphA1.1	-1043	5733	5638	96
516	16.9	9.66	2.07	scaffold_294	41146	41290	-51322	C	HeliDaphA1.1	-1185	5591	5436	144
234	20.54	6.5	8.94	scaffold_294	41377	41499	-51113	C	HeliDaphA1.1	-1341	5435	5316	122
346	24.18	1.08	2.15	scaffold_294	41407	41499	-51113	C	HeliDaphA1.1	-1449	5327	5236	92
2800	27.91	1.47	1.7	scaffold_294	41643	42524	-50088	C	HeliDaphA1.1	-1584	5192	4313	881
406	16.66	0	1.03	scaffold_294	49731	49827	-42785	C	HeliDaphA1.1	-1043	5733	5638	96
557	16.22	0	2.63	scaffold_294	55713	55826	-36786	C	HeliDaphA1.1	-1230	5546	5436	113
504	21.79	2.33	6.05	scaffold_294	62047	62261	-30351	C	HeliDaphA1.1	-6556	220	14	214
467	14.58	0	1.03	scaffold_294	91922	92018	-594	C	HeliDaphA1.1	-1043	5733	5638	96
468	13.54	0	1.03	scaffold_294	92257	92353	-259	C	HeliDaphA1.1	-1043	5733	5638	96
5078	27.88	4.06	4.57	scaffold_296	31261	33229	-93017	+	HeliDaphA1.1	2899	4857	-1919	1968
966	27.27	0	0	scaffold_296	33241	33504	-92742	+	HeliDaphA1.1	4929	5192	-1584	263
364	23.08	1.08	2.15	scaffold_296	33653	33745	-92501	+	HeliDaphA1.1	5236	5327	-1449	92
502	18.35	0.9	1.8	scaffold_296	33862	33972	-92274	+	HeliDaphA1.1	5436	5545	-1231	110
495	13.54	0	1.03	scaffold_298	28154	28250	-79388	C	HeliDaphA1.1	-1043	5733	5638	96
277	17.85	0	1.75	scaffold_3	2355163	2355219	-1422415	+	HeliDaphA1.1	5435	5490	-1286	56
258	17.65	0	0	scaffold_30	18403	18453	-1180670	C	HeliDaphA1.1	0	6776	6726	50
287	15.69	0	0	scaffold_30	19142	19192	-1179931	C	HeliDaphA1.1	0	6776	6726	50
300	15.09	0	0	scaffold_30	19574	19626	-1179497	C	HeliDaphA1.1	0	6776	6724	52
899	18.61	0	1.57	scaffold_30	19902	20092	-1179031	C	HeliDaphA1.1	-1	6775	6588	190
612	21.76	4.52	3.95	scaffold_30	20068	20244	-1178879	C	HeliDaphA1.1	-882	5894	5717	176
463	6.45	0	0	scaffold_30	667777	667838	-531285	C	HeliDaphA1.1	0	6776	6715	61
482	8.06	0	0	scaffold_30	1133570	1133631	-65492	+	HeliDaphA1.1	6715	6776	0	61
768	17.68	2.92	4.09	scaffold_30	1138222	1138392	-60731	C	HeliDaphA1.1	-1245	5531	5363	170
1755	29.9	1.75	1.11	scaffold_30	1138472	1139100	-60023	C	HeliDaphA1.1	-1573	5203	4571	628
741	32.04	8.08	0	scaffold_30	1139140	1139473	-59650	C	HeliDaphA1.1	-2186	4590	4230	333
4019	32.13	3.02	2.33	scaffold_30	1140045	1141934	-57189	C	HeliDaphA1.1	-2561	4215	2313	1889
294	15.09	0	0	scaffold_30	1175730	1175782	-23341	C	HeliDaphA1.1	0	6776	6724	52
260	12	1.96	1.96	scaffold_30	1176656	1176706	-22417	C	HeliDaphA1.1	0	6776	6726	50
325	7.7	1.89	1.89	scaffold_30	1178789	1178841	-20282	C	HeliDaphA1.1	0	6776	6724	52
320	13.21	0	0	scaffold_30	1179094	1179146	-19977	C	HeliDaphA1.1	0	6776	6724	52
474	13.54	0	1.03	scaffold_3017	6948	7044	-81	C	HeliDaphA1.1	-1043	5733	5638	96
443	16.52	8.13	6.5	scaffold_3069	620	742	-6363	+	HeliDaphA1.1	5769	5893	-883	122
873	18.61	0.52	1.57	scaffold_3069	719	909	-6196	+	HeliDaphA1.1	6588	6776	0	190
490	15.55	0	1.1	scaffold_3091	6306	6396	-700	C	HeliDaphA1.1	-97	6679	6590	90
746	11.28	21.8	0	scaffold_3091	6395	6527	-569	C	HeliDaphA1.1	-886	5890	5729	132
627	21.21	5.29	4.81	scaffold_3091	6524	6731	-365	C	HeliDaphA1.1	-1107	5669	5461	207
498	13.54	0	1.03	scaffold_310	621	717	-102979	+	HeliDaphA1.1	5638	5733	-1043	96
495	14.58	0	1.03	scaffold_310	956	1052	-102644	+	HeliDaphA1.1	5638	5733	-1043	96
448	15.62	0	1.03	scaffold_310	36283	36379	-67317	+	HeliDaphA1.1	5638	5733	-1043	96
495	14.58	0	1.03	scaffold_310	36618	36714	-66982	+	HeliDaphA1.1	5638	5733	-1043	96
510	5.33	0	0	scaffold_310	37785	37859	-65837	+	HeliDaphA1.1	5638	5712	-1064	74
441	10.67	0	0	scaffold_310	67339	67413	-36283	+	HeliDaphA1.1	5638	5712	-1064	74
498	13.54	0	1.03	scaffold_310	70644	70740	-32956	+	HeliDaphA1.1	5638	5733	-1043	96
292	13.92	21.25	1.25	scaffold_310	70979	71058	-32638	+	HeliDaphA1.1	5638	5733	-1043	79
225	20.54	6.5	8.94	scaffold_311	57601	57723	-83335	C	HeliDaphA1.1	-1341	5435	5316	122
341	24.18	1.08	2.15	scaffold_311	57631	57723	-83335	C	HeliDaphA1.1	-1449	5327	5236	92
4106	28.66	1.33	2	scaffold_311	57867	59219	-81839	C	HeliDaphA1.1	-1584	5192	3849	1352
485	23.88	2.79	6.51	scaffold_311	63578	63792	-77266	C	HeliDaphA1.1	-6556	220	14	214
253	15.69	5.88	0	scaffold_311	100053	100103	-40955	C	HeliDaphA1.1	-1085	5691	5638	50
455	25.72	1.1	3.85	scaffold_311	107446	107627	-33431	C	HeliDaphA1.1	-6556	220	44	181
626	13.44	7.38	2.46	scaffold_315	52103	52224	-19412	C	HeliDaphA1.1	-919	5857	5730	121
288	19.3	0	0	scaffold_315	52227	52283	-19353	C	HeliDaphA1.1	-1142	5634	5578	56
317	15.79	0	0	scaffold_315	53389	53445	-18191	C	HeliDaphA1.1	0	6776	6720	56
291	15.09	0	0	scaffold_315	54326	54378	-17258	C	HeliDaphA1.1	0	6776	6724	52
265	16.98	0	0	scaffold_315	54646	54698	-16938	C	HeliDaphA1.1	0	6776	6724	52
282	15.69	0	0	scaffold_315	56318	56368	-15268	C	HeliDaphA1.1	0	6776	6726	50
502	26.58	7.08	7.38	scaffold_322	7211	7535	-63122	C	HeliDaphA1.1	-1230	5546	5223	324
830	29.22	0	0	scaffold_322	7656	7898	-62759	C	HeliDaphA1.1	-1584	5192	4950	242
426	27.45	7.64	7.64	scaffold_322	41717	42004	-28653	C	HeliDaphA1.1	-1266	5510	5223	287
639	25.32	0.63	0.63	scaffold_322	42125	42283	-28374	C	HeliDaphA1.1	-1584	5192	5034	158
531	21.1	2.36	6.13	scaffold_322	62144	62355	-8302	C	HeliDaphA1.1	-6556	220	17	211
729	12.71	0	0	scaffold_323	40892	41009	-23085	+	HeliDaphA1.1	5675	5792	-984	117
511	24	1.89	5.66	scaffold_3245	311	522	-6519	+	HeliDaphA1.1	17	220	-6556	211
13089	27.47	1.6	3.39	scaffold_329	69978	74280	-29979	+	HeliDaphA1.1	692	4917	-1859	4302
341	24.18	1.08	2.15	scaffold_329	74874	74966	-29293	+	HeliDaphA1.1	5236	5327	-1449	92
519	11.37	1.12	1.12	scaffold_329	75082	75170	-29089	+	HeliDaphA1.1	5436	5524	-1252	88
547	21.09	4.7	1.34	scaffold_33	92747	92895	-1007022	+	HeliDaphA1.1	5717	5870	-906	148
816	18.61	0	1.57	scaffold_33	92899	93089	-1006828	+	HeliDaphA1.1	6588	6775	-1	190
1426	5.15	0	0	scaffold_33	116413	116606	-983311	C	HeliDaphA1.1	-985	5791	5598	193
435	10.67	0	0	scaffold_33	294998	295072	-804845	+	HeliDaphA1.1	5638	5712	-1064	74
444	8	0	0	scaffold_33	295333	295407	-804510	+	HeliDaphA1.1	5638	5712	-1064	74
444	8	0	0	scaffold_33	296497	296571	-803346	+	HeliDaphA1.1	5638	5712	-1064	74
927	13.29	2.52	0.63	scaffold_33	355506	355664	-744253	+	HeliDaphA1.1	5744	5905	-871	158
699	21.14	7.95	0.57	scaffold_33	355646	355821	-744096	+	HeliDaphA1.1	6588	6776	0	175
368	20.22	3.03	10.1	scaffold_33	355855	355953	-743964	+	HeliDaphA1.1	5752	5843	-933	98
385	18.95	4.17	1.04	scaffold_33	356009	356104	-743813	+	HeliDaphA1.1	6641	6739	-37	95
268	15.38	0	0	scaffold_33	480839	480890	-619027	C	HeliDaphA1.1	0	6776	6725	51
483	9.59	0	1.35	scaffold_33	677804	677877	-422040	+	HeliDaphA1.1	5579	5651	-1125	73
272	15.79	10.53	0	scaffold_33	677875	677931	-421986	+	HeliDaphA1.1	5727	5789	-987	56
370	20.91	0.85	6.78	scaffold_335	3556	3673	-53704	C	HeliDaphA1.1	-6652	124	14	117
424	14.58	0	1.03	scaffold_335	12505	12601	-44776	C	HeliDaphA1.1	-1043	5733	5638	96
324	13.21	0	0	scaffold_34	591382	591434	-510040	+	HeliDaphA1.1	6724	6776	0	52
320	13.21	0	0	scaffold_34	765126	765178	-336296	C	HeliDaphA1.1	0	6776	6724	52
448	15.97	9.52	5.56	scaffold_34	812147	812272	-289202	C	HeliDaphA1.1	-987	5789	5659	125
585	10.84	0	0	scaffold_34	886372	886454	-215020	+	HeliDaphA1.1	5598	5680	-1096	82
388	19.55	17.91	0.75	scaffold_349	44820	44953	-13069	+	HeliDaphA1.1	5714	5870	-906	133
784	19.25	1.05	1.58	scaffold_349	44957	45146	-12876	+	HeliDaphA1.1	6588	6776	0	189
504	4.84	0	0	scaffold_349	46620	46681	-11341	+	HeliDaphA1.1	6715	6776	0	61
580	23.68	3.29	0	scaffold_349	48176	48327	-9695	+	HeliDaphA1.1	5714	5870	-906	151
820	18.13	3.8	1.09	scaffold_349	48331	48514	-9508	+	HeliDaphA1.1	6588	6776	0	183
388	17.9	7.29	1.04	scaffold_349	50005	50100	-7922	+	HeliDaphA1.1	5769	5870	-906	95
752	20.32	1.05	1.58	scaffold_349	50104	50293	-7729	+	HeliDaphA1.1	6588	6776	0	189
316	13.21	0	0	scaffold_349	50563	50615	-7407	+	HeliDaphA1.1	6724	6776	0	52
316	13.21	0	0	scaffold_349	51489	51541	-6481	+	HeliDaphA1.1	6724	6776	0	52
287	16.98	0	0	scaffold_35	644005	644057	-453184	C	HeliDaphA1.1	0	6776	6724	52
275	15.69	0	0	scaffold_351	45141	45191	-28056	+	HeliDaphA1.1	6726	6776	0	50
362	14.04	0	0	scaffold_351	45934	45990	-27257	+	HeliDaphA1.1	6720	6776	0	56
318	7.96	0	20.72	scaffold_36	300062	300172	-891920	+	HeliDaphA1.1	5437	5524	-1252	110
318	7.96	0	20.72	scaffold_36	314822	314932	-877160	+	HeliDaphA1.1	5437	5524	-1252	110
363	12.5	0	19.38	scaffold_36	378956	379084	-813008	+	HeliDaphA1.1	5437	5540	-1236	128
318	7.96	0	20.72	scaffold_36	431923	432033	-760059	C	HeliDaphA1.1	-1252	5524	5437	110
232	12.12	0	0	scaffold_37	250426	250458	-797996	C	HeliDaphA1.1	-1146	5630	5598	32
1223	9.68	5.91	1.36	scaffold_38	48248	48467	-1043038	C	HeliDaphA1.1	-1023	5753	5524	219
325	7.7	1.89	1.89	scaffold_38	604425	604477	-487028	+	HeliDaphA1.1	6724	6776	0	52
320	13.21	0	0	scaffold_38	604730	604782	-486723	+	HeliDaphA1.1	6724	6776	0	52
320	13.21	0	0	scaffold_38	605039	605091	-486414	+	HeliDaphA1.1	6724	6776	0	52
282	15.69	0	0	scaffold_38	605775	605825	-485680	+	HeliDaphA1.1	6726	6776	0	50
308	22.09	4.6	1.15	scaffold_38	1013887	1013973	-77532	C	HeliDaphA1.1	-37	6739	6650	86
472	14.58	0	1.03	scaffold_3887	390	486	-6357	+	HeliDaphA1.1	5638	5733	-1043	96
474	13.54	0	1.03	scaffold_399	11132	11228	-87314	+	HeliDaphA1.1	5638	5733	-1043	96
474	13.54	0	1.03	scaffold_399	40859	40955	-57587	+	HeliDaphA1.1	5638	5733	-1043	96
474	13.54	0	1.03	scaffold_399	62453	62549	-35993	+	HeliDaphA1.1	5638	5733	-1043	96
3708	28.79	1.65	2.36	scaffold_399	88505	89774	-8768	+	HeliDaphA1.1	3657	4917	-1859	1269
1558	5.15	0	0	scaffold_40	32902	33095	-1052905	C	HeliDaphA1.1	-985	5791	5598	193
517	11.83	2.15	0	scaffold_40	950976	951068	-134932	+	HeliDaphA1.1	5811	5905	-871	92
764	19.69	2.49	3.98	scaffold_40	951044	951244	-134756	+	HeliDaphA1.1	6579	6776	0	200
303	10.64	0	2.08	scaffold_40	1010243	1010290	-75710	+	HeliDaphA1.1	6724	6770	-6	47
370	11.54	0	0	scaffold_407	36883	36934	-8179	C	HeliDaphA1.1	-986	5790	5739	51
385	17.05	1.11	2.22	scaffold_408	8392	8481	-61720	C	HeliDaphA1.1	-1252	5524	5436	89
261	27.89	0.94	1.89	scaffold_408	8544	8649	-61552	C	HeliDaphA1.1	-1449	5327	5223	105
8787	28.62	1.68	1.86	scaffold_408	8769	12107	-58094	C	HeliDaphA1.1	-1584	5192	1860	3338
309	21.77	0.75	7.46	scaffold_408	15458	15591	-54610	+	HeliDaphA1.1	17	141	-6635	133
309	21.77	0.75	7.46	scaffold_408	21654	21787	-48414	C	HeliDaphA1.1	-6635	141	17	133
230	18.07	8.7	9.78	scaffold_41	102770	102861	-948491	+	HeliDaphA1.1	5586	5676	-1100	91
511	16.51	1.79	2.68	scaffold_41	102817	102928	-948424	+	HeliDaphA1.1	5680	5790	-986	111
677	19.43	3.57	0.71	scaffold_41	595599	595738	-455614	C	HeliDaphA1.1	-901	5875	5732	139
246	17.86	3.57	0	scaffold_41	636540	636595	-414757	C	HeliDaphA1.1	-240	6536	6479	55
576	17.97	2.33	0.78	scaffold_41	636708	636836	-414516	C	HeliDaphA1.1	-901	5875	5745	128
247	13.89	0	0	scaffold_41	736277	736312	-315040	+	HeliDaphA1.1	5598	5633	-1143	35
295	15.52	5.17	0	scaffold_41	736310	736367	-314985	+	HeliDaphA1.1	5731	5791	-985	57
371	9.09	0	0	scaffold_41	909548	909602	-141750	+	HeliDaphA1.1	6719	6773	-3	54
410	16.66	0	1.03	scaffold_421	31229	31325	-12474	C	HeliDaphA1.1	-1043	5733	5638	96
410	16.66	0	1.03	scaffold_421	32300	32396	-11403	C	HeliDaphA1.1	-1043	5733	5638	96
452	14.58	0	1.03	scaffold_421	33521	33617	-10182	C	HeliDaphA1.1	-1043	5733	5638	96
452	14.58	0	1.03	scaffold_421	33856	33952	-9847	C	HeliDaphA1.1	-1043	5733	5638	96
325	13.21	0	0	scaffold_4249	33785	33837	-1447	+	HeliDaphA1.1	6724	6776	0	52
272	16.98	0	0	scaffold_4266	3538	3590	-2558	+	HeliDaphA1.1	6724	6776	0	52
325	13.21	0	0	scaffold_4266	4269	4321	-1827	+	HeliDaphA1.1	6724	6776	0	52
867	11.86	0	0	scaffold_4315	2576	2693	-2910	+	HeliDaphA1.1	3521	3638	-3138	117
442	15.62	0	1.03	scaffold_4380	609	705	-4411	C	HeliDaphA1.1	-1043	5733	5638	96
495	14.58	0	1.03	scaffold_4380	1777	1873	-3243	C	HeliDaphA1.1	-1043	5733	5638	96
394	21.74	0	1.08	scaffold_44	405478	405570	-638245	+	HeliDaphA1.1	5752	5843	-933	92
316	20	4.17	1.04	scaffold_44	405628	405723	-638092	+	HeliDaphA1.1	6641	6739	-37	95
824	16.25	0	1.23	scaffold_44	669996	670157	-373658	C	HeliDaphA1.1	0	6776	6617	161
429	3.92	0	0	scaffold_4415	2767	2817	-2216	+	HeliDaphA1.1	6726	6776	0	50
890	18.61	0.52	1.57	scaffold_4457	3061	3251	-1521	C	HeliDaphA1.1	0	6776	6588	190
624	22.16	4.37	3.83	scaffold_4457	3227	3409	-1363	C	HeliDaphA1.1	-882	5894	5711	182
20693	0.17	0.04	2.28	scaffold_45	476028	478353	-467018	C	HeliDaphA1.1	0	6776	4503	2325
63130	0	0	0	scaffold_45	483709	490484	-454887	C	HeliDaphA1.1	0	6776	1	6775
301	13.21	0	0	scaffold_45	594072	594124	-351247	C	HeliDaphA1.1	0	6776	6724	52
495	14.58	0	1.03	scaffold_458	22881	22977	-50272	C	HeliDaphA1.1	-1043	5733	5638	96
495	14.58	0	1.03	scaffold_458	27844	27940	-45309	C	HeliDaphA1.1	-1043	5733	5638	96
495	14.58	0	1.03	scaffold_458	28179	28275	-44974	C	HeliDaphA1.1	-1043	5733	5638	96
478	6.67	0	0	scaffold_458	28536	28610	-44639	C	HeliDaphA1.1	-1064	5712	5638	74
4043	28.57	1.36	2.05	scaffold_458	33486	34804	-38445	C	HeliDaphA1.1	-1584	5192	3883	1318
495	14.58	0	1.03	scaffold_458	51978	52074	-21175	C	HeliDaphA1.1	-1043	5733	5638	96
564	16.22	0	2.63	scaffold_458	56875	56988	-16261	C	HeliDaphA1.1	-1230	5546	5436	113
280	33.33	0	0	scaffold_458	57114	57209	-16040	C	HeliDaphA1.1	-1458	5318	5223	95
6115	50.24	1.59	0.82	scaffold_458	57330	60604	-12645	C	HeliDaphA1.1	-1584	5192	1893	3274
498	13.54	0	1.03	scaffold_458	70438	70534	-2715	C	HeliDaphA1.1	-1043	5733	5638	96
1375	9.52	4.2	2.94	scaffold_4604	1079	1316	-3011	C	HeliDaphA1.1	-1007	5769	5529	237
325	13.21	0	0	scaffold_4604	3407	3459	-868	C	HeliDaphA1.1	0	6776	6724	52
429	3.92	0	0	scaffold_4641	327	377	-3874	C	HeliDaphA1.1	0	6776	6726	50
497	11.37	1.12	1.12	scaffold_473	32525	32613	-645	C	HeliDaphA1.1	-1252	5524	5436	88
236	19.65	6.5	8.94	scaffold_473	32700	32822	-436	C	HeliDaphA1.1	-1341	5435	5316	122
324	31.89	0.71	1.43	scaffold_473	32730	32869	-389	C	HeliDaphA1.1	-1449	5327	5189	139
944	26.89	0	0.38	scaffold_473	32965	33229	-29	C	HeliDaphA1.1	-1584	5192	4929	264
389	9.62	0	0	scaffold_4774	1132	1183	-2851	C	HeliDaphA1.1	-986	5790	5739	51
1388	16.09	0.74	2.97	scaffold_48	201180	201448	-744441	+	HeliDaphA1.1	5628	5890	-886	268
697	16.34	4.49	1.92	scaffold_48	201445	201600	-744289	+	HeliDaphA1.1	6588	6747	-29	155
1413	9.63	0	3.11	scaffold_48	564841	565065	-380824	+	HeliDaphA1.1	5574	5791	-985	224
633	13.56	7.44	2.48	scaffold_48	895916	896036	-49853	C	HeliDaphA1.1	-920	5856	5730	120
283	13.95	0	0	scaffold_48	896039	896081	-49808	C	HeliDaphA1.1	-1142	5634	5592	42
429	3.85	0	0	scaffold_481	19485	19536	-37305	+	HeliDaphA1.1	6724	6775	-1	51
264	16.98	0	1.85	scaffold_4860	2989	3042	-895	+	HeliDaphA1.1	6724	6776	0	53
300	15.09	0	0	scaffold_4860	3134	3186	-751	+	HeliDaphA1.1	6724	6776	0	52
1266	9.77	6.51	0	scaffold_493	32821	33035	-19282	+	HeliDaphA1.1	5525	5753	-1023	214
1787	29.7	1.59	1.11	scaffold_4954	135	764	-3060	+	HeliDaphA1.1	4571	5203	-1573	629
706	16.24	5.26	6.43	scaffold_4954	844	1014	-2810	+	HeliDaphA1.1	5363	5531	-1245	170
768	20.1	0	1.56	scaffold_5	2488059	2488250	-23729	C	HeliDaphA1.1	0	6776	6588	191
403	22.6	14.97	0.68	scaffold_5	2488254	2488400	-23579	C	HeliDaphA1.1	-906	5870	5703	146
337	12.73	0	0	scaffold_5	2488967	2489021	-22958	C	HeliDaphA1.1	0	6776	6722	54
318	11.76	0	0	scaffold_5	2489286	2489336	-22643	C	HeliDaphA1.1	0	6776	6726	50
1336	11.06	5.5	0.46	scaffold_50	427777	427994	-459764	+	HeliDaphA1.1	5676	5904	-872	217
790	20.51	1.52	1.02	scaffold_50	427970	428166	-459592	+	HeliDaphA1.1	6579	6776	0	196
436	19.57	0	2.13	scaffold_50	428195	428288	-459470	+	HeliDaphA1.1	5752	5843	-933	93
353	20.21	4.21	1.05	scaffold_50	428345	428439	-459319	+	HeliDaphA1.1	6641	6738	-38	94
631	7.87	1.12	0	scaffold_50	610118	610206	-277552	C	HeliDaphA1.1	-1251	5525	5436	88
440	34.43	3.26	1.4	scaffold_50	610562	610776	-276982	C	HeliDaphA1.1	-1775	5001	4783	214
448	8.33	22.22	0	scaffold_50	672563	672634	-215124	C	HeliDaphA1.1	-997	5779	5692	71
359	22.79	5.07	1.45	scaffold_50	776526	776663	-111095	C	HeliDaphA1.1	-37	6739	6597	137
606	21.94	1.27	1.27	scaffold_5051	2	158	-3575	C	HeliDaphA1.1	-32	6744	6588	156
392	17.21	9.38	3.12	scaffold_5051	162	257	-3476	C	HeliDaphA1.1	-906	5870	5769	95
325	13.21	0	0	scaffold_5051	1759	1811	-1922	C	HeliDaphA1.1	0	6776	6724	52
503	12.5	0	1.03	scaffold_5061	2515	2611	-1110	C	HeliDaphA1.1	-1043	5733	5638	96
495	14.58	0	1.03	scaffold_5064	711	807	-2912	+	HeliDaphA1.1	5638	5733	-1043	96
495	14.58	0	1.03	scaffold_5064	1046	1142	-2577	+	HeliDaphA1.1	5638	5733	-1043	96
1291	10.64	3.64	1.82	scaffold_5153	33570	33789	-1025	+	HeliDaphA1.1	5529	5752	-1024	219
1300	10.95	3.32	0.47	scaffold_52	32803	33013	-827108	+	HeliDaphA1.1	5535	5751	-1025	210
300	15.09	0	0	scaffold_5325	913	965	-2556	C	HeliDaphA1.1	0	6776	6724	52
971	11.69	1.28	1.28	scaffold_5345	2336	2491	-1017	+	HeliDaphA1.1	5607	5762	-1014	155
240	26.42	0	0	scaffold_54	267207	267259	-574069	C	HeliDaphA1.1	-984	5792	5740	52
254	10.53	0	0	scaffold_54	511696	511733	-329595	C	HeliDaphA1.1	-10	6766	6729	37
344	13.21	0	0	scaffold_54	803105	803157	-38171	C	HeliDaphA1.1	0	6776	6724	52
496	6.45	0	0	scaffold_5408	2865	2926	-544	+	HeliDaphA1.1	6715	6776	0	61
472	14.58	0	1.03	scaffold_541	34345	34441	-262	C	HeliDaphA1.1	-1043	5733	5638	96
390	14.73	1.04	1.04	scaffold_548	5843	5938	-49230	C	HeliDaphA1.1	-1043	5733	5638	95
420	14.58	0	1.03	scaffold_548	41485	41581	-13587	C	HeliDaphA1.1	-1043	5733	5638	96
239	14.64	16.87	1.2	scaffold_548	45623	45705	-9463	C	HeliDaphA1.1	-1043	5733	5638	82
448	15.62	0	1.03	scaffold_548	50863	50959	-4209	+	HeliDaphA1.1	5638	5733	-1043	96
452	14.58	0	1.03	scaffold_548	51198	51294	-3874	+	HeliDaphA1.1	5638	5733	-1043	96
450	15.62	0	1.03	scaffold_548	51533	51629	-3539	+	HeliDaphA1.1	5638	5733	-1043	96
249	24.56	0	0	scaffold_55	262659	262715	-606524	C	HeliDaphA1.1	-1467	5309	5253	56
672	18.54	1.3	1.95	scaffold_55	743811	743964	-125275	C	HeliDaphA1.1	-36	6740	6588	153
1191	13.54	2.59	0.52	scaffold_55	743946	744138	-125101	C	HeliDaphA1.1	-871	5905	5709	192
483	19.23	6.06	8.08	scaffold_55	744114	744311	-124928	C	HeliDaphA1.1	-1104	5672	5479	197
324	13.21	0	0	scaffold_55	824775	824827	-44412	+	HeliDaphA1.1	6724	6776	0	52
305	9.61	1.89	1.89	scaffold_55	826828	826880	-42359	+	HeliDaphA1.1	6724	6776	0	52
284	15.69	0	0	scaffold_55	838912	838962	-30277	+	HeliDaphA1.1	6726	6776	0	50
299	15.09	0	0	scaffold_55	839634	839686	-29553	+	HeliDaphA1.1	6724	6776	0	52
286	13.46	1.85	3.7	scaffold_55	840372	840425	-28814	+	HeliDaphA1.1	6724	6776	0	53
472	14.58	0	1.03	scaffold_5524	1862	1958	-198	C	HeliDaphA1.1	-1043	5733	5638	96
1868	31.07	1.24	2.89	scaffold_5532	656	1381	-2009	C	HeliDaphA1.1	-4089	2687	1974	725
372	11.32	0	0	scaffold_5583	444	496	-2866	C	HeliDaphA1.1	0	6776	6724	52
466	16.85	1.04	1.04	scaffold_5592	296	391	-2967	+	HeliDaphA1.1	5638	5733	-1043	95
495	14.58	0	1.03	scaffold_5592	630	726	-2632	+	HeliDaphA1.1	5638	5733	-1043	96
246	15.79	0	1.72	scaffold_56	27702	27759	-819265	C	HeliDaphA1.1	-127	6649	6593	57
242	12.07	1.67	3.33	scaffold_56	27759	27818	-819206	C	HeliDaphA1.1	-884	5892	5834	59
821	14.94	0.65	0	scaffold_56	27797	27950	-819074	C	HeliDaphA1.1	-1066	5710	5556	153
987	14.53	10.47	0	scaffold_56	62623	62794	-784230	+	HeliDaphA1.1	5602	5791	-985	171
235	3.57	0	0	scaffold_56	219208	219235	-627789	C	HeliDaphA1.1	-25	6751	6724	27
412	8.77	0	0	scaffold_56	219505	219561	-627463	C	HeliDaphA1.1	0	6776	6720	56
248	18.87	0	0	scaffold_56	219827	219879	-627145	C	HeliDaphA1.1	0	6776	6724	52
234	17.78	0	0	scaffold_56	219984	220028	-626996	C	HeliDaphA1.1	-12	6764	6720	44
331	11.76	0	0	scaffold_56	221072	221122	-625902	C	HeliDaphA1.1	0	6776	6726	50
299	15.09	0	0	scaffold_56	288334	288386	-558638	+	HeliDaphA1.1	6724	6776	0	52
248	19.3	0	1.72	scaffold_56	288854	288911	-558113	+	HeliDaphA1.1	6720	6776	0	57
620	15.13	5.56	5.56	scaffold_56	449292	449417	-397607	C	HeliDaphA1.1	-984	5792	5667	125
724	15.16	15.77	4.95	scaffold_56	724239	724460	-122564	C	HeliDaphA1.1	-1007	5769	5524	221
299	15.09	0	0	scaffold_56	726392	726444	-120580	C	HeliDaphA1.1	0	6776	6724	52
340	20	0	1.23	scaffold_56	748166	748246	-98778	C	HeliDaphA1.1	-991	5785	5706	80
381	8.19	3.12	4.69	scaffold_5635	1	64	-3264	+	HeliDaphA1.1	5707	5769	-1007	63
7967	32.57	3.6	4.04	scaffold_566	40759	45119	-6389	C	HeliDaphA1.1	-1657	5119	778	4360
293	22.59	5.26	2.11	scaffold_569	25191	25285	-30994	C	HeliDaphA1.1	-38	6738	6641	94
267	26.88	3.23	0	scaffold_569	25343	25435	-30844	C	HeliDaphA1.1	-933	5843	5748	92
648	23.57	0.57	1.14	scaffold_569	25421	25596	-30683	C	HeliDaphA1.1	-14	6762	6588	175
1427	14.4	1.23	0.41	scaffold_569	25591	25834	-30445	C	HeliDaphA1.1	-884	5892	5647	243
312	13.46	0	0	scaffold_57	151885	151936	-645941	C	HeliDaphA1.1	0	6776	6725	51
229	22.41	3.45	0	scaffold_5827	944	1001	-1936	+	HeliDaphA1.1	6639	6698	-78	57
229	22.41	3.45	0	scaffold_5827	2743	2800	-137	+	HeliDaphA1.1	6639	6698	-78	57
294	15.09	0	0	scaffold_589	36661	36713	-2956	C	HeliDaphA1.1	0	6776	6724	52
301	13.21	0	0	scaffold_59	314126	314178	-447305	+	HeliDaphA1.1	6724	6776	0	52
270	16.98	0	0	scaffold_591	60771	60823	-831	+	HeliDaphA1.1	6724	6776	0	52
481	8	0	0	scaffold_5972	33480	33554	-736	+	HeliDaphA1.1	5638	5712	-1064	74
265	12.49	0	2.04	scaffold_60	287391	287439	-470544	C	HeliDaphA1.1	-1294	5482	5435	48
250	12.51	0	8.2	scaffold_60	344603	344663	-413320	C	HeliDaphA1.1	-1286	5490	5435	60
869	2.61	0	5.74	scaffold_60	560566	560687	-197296	+	HeliDaphA1.1	5436	5550	-1226	121
483	16.66	0	1.03	scaffold_6156	33586	33682	-626	+	HeliDaphA1.1	5638	5733	-1043	96
495	14.58	0	1.03	scaffold_6156	33921	34017	-291	+	HeliDaphA1.1	5638	5733	-1043	96
1231	6.95	3.74	0	scaffold_617	6119	6305	-29943	C	HeliDaphA1.1	-1023	5753	5560	186
290	15.09	0	0	scaffold_617	13365	13417	-22831	C	HeliDaphA1.1	0	6776	6724	52
287	15.09	0	0	scaffold_617	14080	14132	-22116	C	HeliDaphA1.1	0	6776	6724	52
300	13.73	0	0	scaffold_617	14404	14454	-21794	C	HeliDaphA1.1	0	6776	6726	50
503	21.22	2.84	6.16	scaffold_6187	487	697	-33626	C	HeliDaphA1.1	-6556	220	17	210
278	15.09	0	0	scaffold_62	702356	702408	-45595	+	HeliDaphA1.1	6724	6776	0	52
1069	12.43	5.41	0	scaffold_64	69439	69623	-680630	+	HeliDaphA1.1	5599	5793	-983	184
556	30.61	2.07	3.1	scaffold_64	487995	488284	-261969	+	HeliDaphA1.1	1050	1336	-5440	289
437	12	0	0	scaffold_6505	290	364	-34647	C	HeliDaphA1.1	-1064	5712	5638	74
2303	20.64	2.91	4.14	scaffold_66	454018	454669	-354724	C	HeliDaphA1.1	-4867	1909	1266	651
447	25.21	0	1.65	scaffold_66	454700	454820	-354573	C	HeliDaphA1.1	-5598	1178	1060	120
609	17.51	4.96	0.83	scaffold_66	454821	454941	-354452	C	HeliDaphA1.1	-5750	1026	901	120
306	12.24	0	0	scaffold_66	801568	801616	-7777	+	HeliDaphA1.1	6728	6776	0	48
471	8.06	0	0	scaffold_67	325792	325853	-401634	C	HeliDaphA1.1	0	6776	6715	61
229	27.12	0	0	scaffold_68	395326	395384	-282046	C	HeliDaphA1.1	-1465	5311	5253	58
662	8.45	14.94	7.79	scaffold_68	675452	675605	-1825	+	HeliDaphA1.1	5589	5753	-1023	153
432	13.54	0	1.03	scaffold_68	676947	677043	-387	C	HeliDaphA1.1	-1043	5733	5638	96
3317	28.25	0.88	1.76	scaffold_685	2442	3461	-15341	+	HeliDaphA1.1	3497	4507	-2269	1019
487	23.27	2.33	6.05	scaffold_685	12696	12910	-5892	+	HeliDaphA1.1	14	220	-6556	214
4099	28.81	1.33	2	scaffold_685	16654	18006	-796	+	HeliDaphA1.1	3849	5192	-1584	1352
233	19.65	6.5	8.94	scaffold_685	18149	18271	-531	+	HeliDaphA1.1	5316	5435	-1341	122
321	25.27	1.08	2.15	scaffold_685	18149	18241	-561	+	HeliDaphA1.1	5236	5327	-1449	92
470	11.24	0	8.25	scaffold_685	18358	18454	-348	+	HeliDaphA1.1	5436	5524	-1252	96
334	20.73	1.2	1.2	scaffold_69	107928	108010	-570836	C	HeliDaphA1.1	-37	6739	6657	82
1679	14.88	2.05	1.03	scaffold_69	108112	108403	-570443	C	HeliDaphA1.1	-926	5850	5556	291
476	11.37	1.12	1.12	scaffold_69	522786	522874	-155972	C	HeliDaphA1.1	-1252	5524	5436	88
315	24.18	1.08	2.15	scaffold_69	522990	523082	-155764	C	HeliDaphA1.1	-1449	5327	5236	92
4899	28	1.39	2.38	scaffold_69	523212	525015	-153831	C	HeliDaphA1.1	-1584	5192	3407	1803
503	12.5	0	1.03	scaffold_700	991	1087	-36125	C	HeliDaphA1.1	-1043	5733	5638	96
495	14.58	0	1.03	scaffold_700	2155	2251	-34961	C	HeliDaphA1.1	-1043	5733	5638	96
3222	28.48	1.77	1.58	scaffold_700	6598	7671	-29541	C	HeliDaphA1.1	-1584	5192	4117	1073
452	8	0	0	scaffold_7079	220	294	-1418	+	HeliDaphA1.1	5638	5712	-1064	74
276	11.9	0	0	scaffold_71	280865	280906	-396299	+	HeliDaphA1.1	6722	6763	-13	41
324	13.21	0	0	scaffold_71	354828	354880	-322325	+	HeliDaphA1.1	6724	6776	0	52
321	15.09	0	0	scaffold_71	355418	355470	-321735	+	HeliDaphA1.1	6724	6776	0	52
559	10.75	0	4.12	scaffold_71	357347	357443	-319762	C	HeliDaphA1.1	-1084	5692	5600	96
308	13.73	0	0	scaffold_71	360724	360774	-316431	+	HeliDaphA1.1	6726	6776	0	50
324	13.21	0	0	scaffold_71	361042	361094	-316111	+	HeliDaphA1.1	6724	6776	0	52
263	15.69	0	0	scaffold_71	650728	650778	-26427	C	HeliDaphA1.1	0	6776	6726	50
301	13.21	0	0	scaffold_71	657736	657788	-19417	C	HeliDaphA1.1	0	6776	6724	52
386	9.43	0	0	scaffold_712	23148	23200	-13164	C	HeliDaphA1.1	0	6776	6724	52
333	13.21	0	0	scaffold_712	23380	23432	-12932	C	HeliDaphA1.1	0	6776	6724	52
293	15.09	0	0	scaffold_712	24105	24157	-12207	C	HeliDaphA1.1	0	6776	6724	52
297	15.09	0	0	scaffold_712	25035	25087	-11277	C	HeliDaphA1.1	0	6776	6724	52
501	13.54	0	1.03	scaffold_720	1210	1306	-10194	C	HeliDaphA1.1	-1043	5733	5638	96
564	16.22	0	2.63	scaffold_720	3061	3174	-8326	C	HeliDaphA1.1	-1230	5546	5436	113
280	33.33	0	0	scaffold_720	3300	3395	-8105	C	HeliDaphA1.1	-1458	5318	5223	95
3157	28.54	1.72	1.62	scaffold_720	3516	4562	-6938	C	HeliDaphA1.1	-1584	5192	4145	1046
286	10.42	0	0	scaffold_73	291669	291716	-294961	+	HeliDaphA1.1	6729	6776	0	47
272	16.98	0	0	scaffold_7365	514	566	-1059	+	HeliDaphA1.1	6724	6776	0	52
323	15.09	0	0	scaffold_7365	838	890	-735	+	HeliDaphA1.1	6724	6776	0	52
225	20.93	0	0	scaffold_750	4664	4706	-12550	C	HeliDaphA1.1	-1134	5642	5600	42
382	13.24	4.23	4.23	scaffold_77	103523	103593	-508278	+	HeliDaphA1.1	5739	5809	-967	70
485	4.84	0	0	scaffold_78	420647	420708	-155296	+	HeliDaphA1.1	6715	6776	0	61
426	18.45	4.81	0.96	scaffold_79	118532	118635	-470849	+	HeliDaphA1.1	6632	6739	-37	103
301	13.21	0	0	scaffold_79	180459	180511	-408973	C	HeliDaphA1.1	0	6776	6724	52
237	26.93	4.76	0.95	scaffold_79	344577	344681	-244803	+	HeliDaphA1.1	6631	6739	-37	104
230	13.34	0	4.26	scaffold_791	832	878	-11904	+	HeliDaphA1.1	5436	5480	-1296	46
872	18.52	0	1.56	scaffold_81	324472	324663	-354892	C	HeliDaphA1.1	0	6776	6588	191
566	20.67	4.58	1.96	scaffold_81	324667	324819	-354736	C	HeliDaphA1.1	-906	5870	5714	152
846	19.76	0.58	2.34	scaffold_81	483068	483238	-196317	C	HeliDaphA1.1	-985	5791	5624	170
292	18.89	0	9.09	scaffold_815	14661	14759	-605	C	HeliDaphA1.1	-1252	5524	5435	98
1339	22.15	0.33	1.65	scaffold_82	1543	1845	-562212	+	HeliDaphA1.1	2533	2831	-3945	302
2402	16.39	0.46	1.16	scaffold_82	7683	8114	-555943	+	HeliDaphA1.1	4373	4801	-1975	431
2707	19.08	2.12	0	scaffold_82	8270	8788	-555269	+	HeliDaphA1.1	4804	5333	-1443	518
1948	18.57	2	7.4	scaffold_82	8695	9194	-554863	+	HeliDaphA1.1	5318	5790	-986	499
381	25.23	0	5.93	scaffold_82	20390	20507	-543550	+	HeliDaphA1.1	5802	5912	-864	117
576	22.98	1.22	1.83	scaffold_82	20665	20828	-543229	+	HeliDaphA1.1	6608	6770	-6	163
263	15.69	0	0	scaffold_82	276581	276631	-287426	+	HeliDaphA1.1	6726	6776	0	50
310	18.03	0	1.61	scaffold_82	293598	293659	-270398	+	HeliDaphA1.1	6716	6776	0	61
293	15.09	0	0	scaffold_82	293932	293984	-270073	+	HeliDaphA1.1	6724	6776	0	52
365	14.04	0	0	scaffold_82	294254	294310	-269747	+	HeliDaphA1.1	6720	6776	0	56
336	11.76	0	0	scaffold_82	294583	294633	-269424	+	HeliDaphA1.1	6725	6775	-1	50
408	7.14	1.79	0	scaffold_82	301304	301359	-262698	C	HeliDaphA1.1	0	6776	6720	55
390	20.77	9.7	2.99	scaffold_82	305815	305948	-258109	C	HeliDaphA1.1	-934	5842	5700	133
511	9.59	0	1.35	scaffold_82	305916	305989	-258068	C	HeliDaphA1.1	-1125	5651	5579	73
1297	9.77	6.51	0	scaffold_82	353633	353847	-210210	+	HeliDaphA1.1	5525	5753	-1023	214
1410	32.68	4.79	4.68	scaffold_82	496142	497059	-66998	+	HeliDaphA1.1	1941	2859	-3917	917
413	31.25	1.09	3.83	scaffold_82	497863	498045	-66012	+	HeliDaphA1.1	3850	4027	-2749	182
325	13.21	0	0	scaffold_824	6385	6437	-8332	+	HeliDaphA1.1	6724	6776	0	52
253	19.61	0	0	scaffold_824	7114	7164	-7605	+	HeliDaphA1.1	6726	6776	0	50
300	15.09	0	0	scaffold_824	8017	8069	-6700	+	HeliDaphA1.1	6724	6776	0	52
401	19.79	3.09	1.03	scaffold_86	31080	31176	-502714	C	HeliDaphA1.1	-37	6739	6641	96
339	20.24	9.09	4.55	scaffold_86	31874	31961	-501929	C	HeliDaphA1.1	-933	5843	5752	87
724	18.36	2.7	0.68	scaffold_86	31990	32137	-501753	C	HeliDaphA1.1	0	6776	6626	147
1191	8.77	2.34	0	scaffold_86	32135	32305	-501585	C	HeliDaphA1.1	-935	5841	5667	170
301	13.21	0	0	scaffold_86	111939	111991	-421899	C	HeliDaphA1.1	0	6776	6724	52
324	13.21	0	0	scaffold_87	102704	102756	-419449	+	HeliDaphA1.1	6724	6776	0	52
257	17.65	0	0	scaffold_87	103602	103652	-418553	+	HeliDaphA1.1	6726	6776	0	50
324	13.21	0	0	scaffold_87	103925	103977	-418228	+	HeliDaphA1.1	6724	6776	0	52
284	15.69	0	0	scaffold_87	104662	104712	-417493	+	HeliDaphA1.1	6726	6776	0	50
257	17.65	0	0	scaffold_87	105396	105446	-416759	+	HeliDaphA1.1	6726	6776	0	50
324	13.21	0	0	scaffold_87	105719	105771	-416434	+	HeliDaphA1.1	6724	6776	0	52
399	16.38	17.8	1.69	scaffold_87	106676	106793	-415412	+	HeliDaphA1.1	5769	5905	-871	117
874	18.61	0.52	1.57	scaffold_87	106775	106965	-415240	+	HeliDaphA1.1	6588	6776	0	190
537	23.53	4.52	1.29	scaffold_87	108291	108445	-413760	+	HeliDaphA1.1	5711	5870	-906	154
936	17.99	0	1.56	scaffold_87	108449	108640	-413565	+	HeliDaphA1.1	6588	6776	0	191
308	15.09	0	0	scaffold_87	108907	108959	-413246	+	HeliDaphA1.1	6724	6776	0	52
324	13.21	0	0	scaffold_87	109231	109283	-412922	+	HeliDaphA1.1	6724	6776	0	52
268	16.98	0	0	scaffold_87	109533	109585	-412620	+	HeliDaphA1.1	6724	6776	0	52
272	18.87	0	1.85	scaffold_880	1840	1893	-11547	+	HeliDaphA1.1	6724	6776	0	53
237	14	5.88	1.96	scaffold_883	7512	7562	-6510	+	HeliDaphA1.1	6724	6776	0	50
272	16.98	0	0	scaffold_883	8241	8293	-5779	+	HeliDaphA1.1	6724	6776	0	52
334	23.16	4.17	1.04	scaffold_93	68265	68360	-411710	C	HeliDaphA1.1	-37	6739	6641	95
361	22.22	2.47	0	scaffold_93	68424	68504	-411566	C	HeliDaphA1.1	-937	5839	5757	80
619	9.8	14.71	0	scaffold_94	92136	92237	-409680	+	HeliDaphA1.1	5675	5791	-985	101
241	11.36	0	2.22	scaffold_94	237172	237216	-264701	C	HeliDaphA1.1	-9	6767	6724	44
433	13.88	18.02	2.7	scaffold_94	490160	490270	-11647	C	HeliDaphA1.1	-919	5857	5730	110
271	19.3	0	0	scaffold_94	490273	490329	-11588	C	HeliDaphA1.1	-1142	5634	5578	56
286	15.09	0	0	scaffold_94	491439	491491	-10426	C	HeliDaphA1.1	0	6776	6724	52
254	14.89	0	0	scaffold_94	492383	492429	-9488	C	HeliDaphA1.1	0	6776	6730	46
320	14.75	0	0	scaffold_94	492955	493015	-8902	C	HeliDaphA1.1	0	6776	6716	60
301	13.21	0	0	scaffold_94	493786	493838	-8079	C	HeliDaphA1.1	0	6776	6724	52
286	13.73	0	0	scaffold_94	494744	494794	-7123	C	HeliDaphA1.1	0	6776	6726	50
271	15.09	0	0	scaffold_94	495389	495441	-6476	C	HeliDaphA1.1	0	6776	6724	52
276	15.09	0	0	scaffold_94	495713	495765	-6152	C	HeliDaphA1.1	0	6776	6724	52
325	16.67	6.06	0	scaffold_95	319132	319197	-157419	+	HeliDaphA1.1	5606	5675	-1101	65
236	20.75	0	1.85	scaffold_961	102	155	-13949	C	HeliDaphA1.1	0	6776	6724	53
3174	29.2	1.69	2.48	scaffold_974	6119	7245	-6797	+	HeliDaphA1.1	3800	4917	-1859	1126
1572	33	4.46	1.85	scaffold_98	5970	6889	-504475	C	HeliDaphA1.1	-3178	3598	2655	919
542	19.46	1.96	2.61	scaffold_98	229822	229974	-281390	C	HeliDaphA1.1	-37	6739	6588	152
594	19.01	3.47	1.39	scaffold_98	229984	230127	-281237	C	HeliDaphA1.1	-937	5839	5693	143
369	10.91	0	0	scaffold_98	256919	256973	-254391	+	HeliDaphA1.1	6722	6776	0	54
7820	0	0.12	0	scaffold_982	2	838	-12063	C	HeliDaphA1.1	-2307	4469	3632	836
600	27.89	1.56	1.04	scaffold_102	397037	397228	-75410	C	HeliDaphA2.1	-41	4119	3927	191
634	26.38	0	0	scaffold_102	397067	397229	-75409	C	HeliDaphA2.1	-2	4158	3996	162
646	11.46	0	0	scaffold_102	397134	397229	-75409	C	HeliDaphA2.1	0	4160	4065	95
591	6.41	0	0	scaffold_102	397397	397474	-75164	C	HeliDaphA2.1	-208	3952	3875	77
271	29.35	0	0	scaffold_102	397403	397494	-75144	C	HeliDaphA2.1	-7	4153	4062	91
17145	7.12	0.14	0.09	scaffold_102	397597	399777	-72861	C	HeliDaphA2.1	-293	3867	1686	2180
12755	5.63	0.18	2.4	scaffold_102	400050	401671	-70967	C	HeliDaphA2.1	-2574	1586	1	1621
22669	6.89	0.19	1.68	scaffold_102	466557	469717	-2921	C	HeliDaphA2.1	-437	3723	610	3160
10267	3.15	0	0.17	scaffold_1028	1	1177	-12217	+	HeliDaphA2.1	1110	2284	-1876	1176
11067	10.2	0.12	2.89	scaffold_1028	1289	2912	-10482	+	HeliDaphA2.1	2580	4158	-2	1623
1516	17.37	0.7	0.7	scaffold_1028	2696	2979	-10415	+	HeliDaphA2.1	3875	4158	-2	283
7374	12.06	2.9	0.88	scaffold_1068	4	1141	-11732	+	HeliDaphA2.1	2998	4158	-2	1137
1661	11.52	0	0	scaffold_1068	994	1236	-11637	+	HeliDaphA2.1	3875	4117	-43	242
679	26.8	0	0	scaffold_1083	7137	7330	-3672	C	HeliDaphA2.1	-56	4104	3911	193
824	27.51	0	0	scaffold_1083	7157	7385	-3617	C	HeliDaphA2.1	-7	4153	3925	228
551	25.26	1	5.47	scaffold_1083	7481	7681	-3321	C	HeliDaphA2.1	-286	3874	3683	200
5020	19.76	0.32	0.43	scaffold_1083	10068	11002	0	C	HeliDaphA2.1	-2054	2106	1173	934
18406	20.97	1.16	0.99	scaffold_112	243338	247490	-158195	+	HeliDaphA2.1	1	4160	0	4152
867	24.89	0	0	scaffold_112	247454	247690	-157995	+	HeliDaphA2.1	3917	4153	-7	236
341	32.28	0	0	scaffold_112	247578	247735	-157950	+	HeliDaphA2.1	3903	4060	-100	157
1681	35.1	4.3	5.44	scaffold_114	135960	138074	-241492	+	HeliDaphA2.1	1480	3570	-590	2114
819	26.1	0	0	scaffold_125	299023	299271	-73591	C	HeliDaphA2.1	-7	4153	3905	248
2173	5.59	0	0	scaffold_125	299085	299370	-73492	C	HeliDaphA2.1	0	4160	3875	285
31036	6.45	0.12	1.14	scaffold_125	299156	303356	-69506	C	HeliDaphA2.1	-2	4158	1	4200
27973	3.95	0.15	0.06	scaffold_127	32457	35721	-362692	C	HeliDaphA2.1	-284	3876	609	3264
698	28.37	0.92	0.92	scaffold_127	72281	72497	-325916	C	HeliDaphA2.1	-41	4119	3903	216
1329	22.18	0	0	scaffold_127	72311	72594	-325819	C	HeliDaphA2.1	-2	4158	3875	283
18828	20.22	4.16	4.71	scaffold_127	72378	76560	-321853	C	HeliDaphA2.1	0	4160	1	4182
647	28.64	0.93	0.93	scaffold_127	80091	80305	-318108	C	HeliDaphA2.1	-41	4119	3905	214
1051	23.38	0.4	0.4	scaffold_127	80121	80369	-318044	C	HeliDaphA2.1	-2	4158	3910	248
1807	13.99	0	0	scaffold_127	80188	80473	-317940	C	HeliDaphA2.1	0	4160	3875	285
710	31.18	0.35	1.06	scaffold_127	80257	80538	-317875	C	HeliDaphA2.1	-2	4158	3879	281
8253	4.86	0.1	0	scaffold_127	80586	81573	-316840	C	HeliDaphA2.1	-284	3876	2888	987
8353	3.72	0	0	scaffold_127	81826	82794	-315619	C	HeliDaphA2.1	-3191	969	1	968
698	28.37	0.92	0.92	scaffold_127	95673	95889	-302524	C	HeliDaphA2.1	-41	4119	3903	216
1329	22.18	0	0	scaffold_127	95703	95986	-302427	C	HeliDaphA2.1	-2	4158	3875	283
20632	6.78	1.51	0.3	scaffold_127	95839	98485	-299928	C	HeliDaphA2.1	0	4160	1482	2646
4056	5.32	0.2	0	scaffold_127	98536	99024	-299389	C	HeliDaphA2.1	-3670	490	1	488
1384	22.45	3.35	1.29	scaffold_134	329231	329618	-562	+	HeliDaphA2.1	1478	1873	-2287	387
1563	26.33	1.67	1.86	scaffold_134	329639	330176	-4	+	HeliDaphA2.1	2397	2933	-1227	537
276	37.65	0	0	scaffold_1355	4872	5041	-5352	+	HeliDaphA2.1	925	1094	-3066	169
640	21.33	0	0.73	scaffold_14	187492	187628	-1492977	+	HeliDaphA2.1	1260	1395	-2765	136
322	30.22	0	2.11	scaffold_14	334692	334833	-1345772	C	HeliDaphA2.1	-105	4055	3917	141
2704	29.84	3.93	5.93	scaffold_14	334712	336211	-1344394	C	HeliDaphA2.1	-56	4104	2635	1499
540	24.82	0	0.72	scaffold_14	336471	336608	-1343997	C	HeliDaphA2.1	-2764	1396	1260	137
365	26.37	0.9	0.9	scaffold_14	543983	544093	-1136512	+	HeliDaphA2.1	1267	1377	-2783	110
2773	26.33	2.69	0.78	scaffold_14	549158	550049	-1130556	+	HeliDaphA2.1	2244	3152	-1008	891
571	24.75	4.98	1.49	scaffold_14	550048	550248	-1130357	+	HeliDaphA2.1	3512	3719	-441	200
300	24.77	0	4.55	scaffold_14	550244	550353	-1130252	+	HeliDaphA2.1	4000	4104	-56	109
285	27.27	0	2.65	scaffold_14	550266	550378	-1130227	+	HeliDaphA2.1	3951	4060	-100	112
1309	25.53	5.79	1.05	scaffold_143	305778	306157	-28319	C	HeliDaphA2.1	-1789	2371	1974	379
6971	4.62	0.12	0.24	scaffold_1458	1	825	-33409	C	HeliDaphA2.1	-2066	2094	1271	824
16095	4.84	0	0.1	scaffold_154	148442	150488	-148490	+	HeliDaphA2.1	647	2691	-1469	2046
21698	4.96	0.19	0.08	scaffold_154	148492	151074	-147904	+	HeliDaphA2.1	697	3282	-878	2582
4580	13.18	4.17	1.26	scaffold_154	151731	152522	-146456	+	HeliDaphA2.1	3344	4158	-2	791
1446	19.72	0.7	0.7	scaffold_154	152375	152660	-146318	+	HeliDaphA2.1	3875	4160	0	285
1412	15.22	0.41	0.41	scaffold_154	152486	152729	-146249	+	HeliDaphA2.1	3917	4160	0	243
718	28.69	1.18	1.18	scaffold_154	152543	152796	-146182	+	HeliDaphA2.1	3905	4158	-2	253
615	28	1.48	1.48	scaffold_154	152624	152826	-146152	+	HeliDaphA2.1	3917	4119	-41	202
5407	23.96	2.76	1.63	scaffold_1630	7008	8420	-231	+	HeliDaphA2.1	2732	4160	0	1412
824	27.51	0	0	scaffold_1630	8254	8482	-169	+	HeliDaphA2.1	3925	4153	-7	228
679	26.8	0	0	scaffold_1630	8309	8502	-149	+	HeliDaphA2.1	3911	4104	-56	193
250	29.95	9.5	1.12	scaffold_164	42932	43110	-218682	C	HeliDaphA2.1	-2791	1369	1176	178
240	31.71	0	0	scaffold_164	43224	43305	-218487	C	HeliDaphA2.1	-3113	1047	966	81
307	25.96	1.89	1.89	scaffold_1649	4354	4459	-4126	C	HeliDaphA2.1	-149	4011	3906	105
310	26.09	0	0	scaffold_1649	4418	4509	-4076	C	HeliDaphA2.1	-6	4154	4063	91
250	29.6	1.54	3.85	scaffold_165	128486	128615	-128543	C	HeliDaphA2.1	-83	4077	3951	129
307	26.88	0	3.12	scaffold_165	128528	128623	-128535	C	HeliDaphA2.1	-56	4104	4012	95
2976	28.75	3.38	0.97	scaffold_165	128633	129668	-127490	C	HeliDaphA2.1	-441	3719	2659	1035
367	27.69	5.34	0.76	scaffold_165	129908	130038	-127120	C	HeliDaphA2.1	-2764	1396	1260	130
379	26.92	5.34	0.76	scaffold_1654	7283	7413	-493	+	HeliDaphA2.1	1260	1396	-2764	130
902	27.07	1.5	0.37	scaffold_1654	7639	7905	-1	+	HeliDaphA2.1	2643	2912	-1248	266
1120	28.57	6.15	1.54	scaffold_1979	22	476	-7359	+	HeliDaphA2.1	3244	3719	-441	454
309	26.88	0	3.12	scaffold_1979	486	581	-7254	+	HeliDaphA2.1	4012	4104	-56	95
256	29.84	2.31	4.62	scaffold_1979	494	623	-7212	+	HeliDaphA2.1	3951	4077	-83	129
296	29.29	0.71	0	scaffold_223	30426	30565	-104846	C	HeliDaphA2.1	-100	4060	3920	139
368	35.23	0.35	0.71	scaffold_223	30532	30814	-104597	C	HeliDaphA2.1	0	4160	3879	282
11844	21.5	2.17	1.62	scaffold_223	30607	33514	-101897	C	HeliDaphA2.1	-6	4154	1231	2907
886	32.41	4.25	3.31	scaffold_229	44996	45630	-99095	C	HeliDaphA2.1	-2936	1224	584	634
1426	33.57	4.98	3.02	scaffold_230	19366	20790	-112390	C	HeliDaphA2.1	-1207	2953	1501	1424
6765	3.84	0	0	scaffold_237	1	782	-141212	C	HeliDaphA2.1	-3378	782	1	781
5975	5.65	0.27	1.07	scaffold_240	43637	44387	-100551	C	HeliDaphA2.1	-3415	745	1	750
12908	5.93	0.13	0.56	scaffold_242	2152	3744	-115790	+	HeliDaphA2.1	1	1586	-2574	1592
17338	9.83	1.56	0.53	scaffold_242	4016	6458	-113076	+	HeliDaphA2.1	1686	4153	-7	2442
1794	15.03	0	0	scaffold_242	6318	6603	-112931	+	HeliDaphA2.1	3875	4160	0	285
1565	14.51	0.39	0.39	scaffold_242	6417	6672	-112862	+	HeliDaphA2.1	3905	4160	0	255
1003	25	0.4	0.4	scaffold_242	6491	6739	-112795	+	HeliDaphA2.1	3910	4158	-2	248
643	28.77	1.4	1.4	scaffold_242	6555	6769	-112765	+	HeliDaphA2.1	3905	4119	-41	214
15373	3.36	0	0.11	scaffold_255	3303	5060	-113088	C	HeliDaphA2.1	-2404	1756	1	1757
8832	2.49	1	0.2	scaffold_255	40094	41098	-77050	C	HeliDaphA2.1	-1932	2228	1216	1004
1274	4.05	0	0	scaffold_255	42325	42472	-75676	C	HeliDaphA2.1	-4012	148	1	147
28914	5.25	0	0.09	scaffold_255	47982	51449	-66699	C	HeliDaphA2.1	-695	3465	1	3467
679	26.8	0	0	scaffold_255	84020	84213	-33935	C	HeliDaphA2.1	-56	4104	3911	193
824	27.51	0	0	scaffold_255	84040	84268	-33880	C	HeliDaphA2.1	-7	4153	3925	228
5988	23.48	2.58	1.52	scaffold_255	84102	85615	-32533	C	HeliDaphA2.1	0	4160	2631	1513
637	24.88	2.49	1.99	scaffold_27	94339	94539	-1158157	C	HeliDaphA2.1	-41	4119	3918	200
1700	12.1	1.38	2.77	scaffold_27	94436	94724	-1157972	C	HeliDaphA2.1	0	4160	3876	288
692	29.86	1.39	3.14	scaffold_27	94504	94790	-1157906	C	HeliDaphA2.1	0	4160	3879	286
1199	19.27	0	0	scaffold_27	94840	95057	-1157639	C	HeliDaphA2.1	-286	3874	3657	217
1645	34.1	5.8	5.26	scaffold_27	1239363	1241225	-11471	+	HeliDaphA2.1	1583	3455	-705	1862
5395	19.92	0.3	0.4	scaffold_294	57171	58163	-34449	+	HeliDaphA2.1	523	1514	-2646	992
9219	21.71	2.04	1.22	scaffold_294	59131	61186	-31426	+	HeliDaphA2.1	2088	4160	0	2055
969	27.11	0	0	scaffold_294	61114	61386	-31226	+	HeliDaphA2.1	3881	4153	-7	272
659	26.8	0	0	scaffold_294	61213	61406	-31206	+	HeliDaphA2.1	3911	4104	-56	193
642	28.77	1.4	1.4	scaffold_296	30113	30327	-95919	C	HeliDaphA2.1	-41	4119	3905	214
1002	25	0.4	0.4	scaffold_296	30143	30391	-95855	C	HeliDaphA2.1	-2	4158	3910	248
1561	14.51	0.39	0.39	scaffold_296	30210	30465	-95781	C	HeliDaphA2.1	0	4160	3905	255
1787	15.03	0	0	scaffold_296	30279	30564	-95682	C	HeliDaphA2.1	0	4160	3875	285
3448	17.42	5.2	1.69	scaffold_296	30424	31135	-95111	C	HeliDaphA2.1	-7	4153	3417	711
11635	5.93	1.97	2.56	scaffold_296	31254	32776	-93470	C	HeliDaphA2.1	-2646	1514	1	1522
6142	16.6	0.29	0.29	scaffold_311	1	1027	-140031	+	HeliDaphA2.1	2201	3227	-933	1026
5121	4.18	0	0	scaffold_311	58655	59252	-81806	+	HeliDaphA2.1	1	598	-3562	597
4459	5.28	0.36	0	scaffold_311	61822	62370	-78688	+	HeliDaphA2.1	3326	3876	-284	548
869	30.14	0	0.7	scaffold_311	62416	62699	-78359	+	HeliDaphA2.1	3877	4158	-2	283
1840	13.99	0	0	scaffold_311	62483	62768	-78290	+	HeliDaphA2.1	3875	4160	0	285
1875	8.2	0	0	scaffold_311	62582	62837	-78221	+	HeliDaphA2.1	3905	4160	0	255
923	27.17	0	0	scaffold_311	62651	62904	-78154	+	HeliDaphA2.1	3905	4158	-2	253
715	26.89	1.4	1.4	scaffold_311	62720	62934	-78124	+	HeliDaphA2.1	3905	4119	-41	214
6007	6.68	0.13	0	scaffold_311	105502	106249	-34809	+	HeliDaphA2.1	3128	3876	-284	747
810	30	0	0.71	scaffold_311	106297	106578	-34480	+	HeliDaphA2.1	3879	4158	-2	281
1503	17.37	0.7	0.7	scaffold_311	106362	106645	-34413	+	HeliDaphA2.1	3875	4158	-2	283
1432	14.96	1.18	0.39	scaffold_311	106529	106783	-34275	+	HeliDaphA2.1	3904	4160	0	254
892	22.76	1.19	2.38	scaffold_311	106599	106850	-34208	+	HeliDaphA2.1	3910	4158	-2	251
659	26.89	1.4	1.4	scaffold_311	106666	106880	-34178	+	HeliDaphA2.1	3905	4119	-41	214
2513	28.5	3.57	4.15	scaffold_322	12275	13310	-57347	+	HeliDaphA2.1	3131	4160	0	1035
18332	22.48	1.64	0.52	scaffold_322	42607	46269	-24388	+	HeliDaphA2.1	1	3704	-456	3662
310	26.09	0	0	scaffold_322	61122	61213	-9444	+	HeliDaphA2.1	4063	4154	-6	91
926	24.5	0.78	0.78	scaffold_322	61172	61426	-9231	+	HeliDaphA2.1	3906	4160	0	254
947	24.89	0	0	scaffold_322	61252	61488	-9169	+	HeliDaphA2.1	3917	4153	-7	236
388	32.28	0	0	scaffold_322	61376	61533	-9124	+	HeliDaphA2.1	3903	4060	-100	157
388	32.28	0	0	scaffold_322	68371	68528	-2129	C	HeliDaphA2.1	-100	4060	3903	157
947	24.89	0	0	scaffold_322	68416	68652	-2005	C	HeliDaphA2.1	-7	4153	3917	236
926	24.5	0.78	0.78	scaffold_322	68478	68732	-1925	C	HeliDaphA2.1	0	4160	3906	254
310	26.09	0	0	scaffold_322	68691	68782	-1875	C	HeliDaphA2.1	-6	4154	4063	91
662	28.34	2.76	2.76	scaffold_329	69432	69685	-34574	C	HeliDaphA2.1	-4	4156	3903	253
1339	23.24	0	0	scaffold_329	69499	69782	-34477	C	HeliDaphA2.1	-2	4158	3875	283
32959	6.89	0.12	1.12	scaffold_329	69566	73767	-30492	C	HeliDaphA2.1	0	4160	1	4201
5524	5.34	0	0	scaffold_335	1	693	-56684	+	HeliDaphA2.1	2479	3171	-989	692
7522	18.34	0.57	0.43	scaffold_335	54422	55823	-1554	+	HeliDaphA2.1	2118	3521	-639	1401
2048	24.38	3.54	0	scaffold_34	263762	264241	-837233	C	HeliDaphA2.1	-2869	1291	795	479
2276	23.06	0	1.9	scaffold_34	264239	264764	-836710	C	HeliDaphA2.1	-3456	704	189	525
257	17.46	7.69	3.08	scaffold_35	390591	390655	-706586	+	HeliDaphA2.1	3934	4001	-159	64
9609	4.71	0.17	0	scaffold_3515	2	1147	-5804	+	HeliDaphA2.1	2641	3788	-372	1145
4955	21.28	0.31	0.42	scaffold_3763	1	958	-5921	C	HeliDaphA2.1	-2452	1708	752	957
12864	3.26	0.07	0.14	scaffold_399	4474	5945	-92597	C	HeliDaphA2.1	-2354	1806	336	1471
6499	4.23	0	0	scaffold_399	88505	89261	-9281	C	HeliDaphA2.1	-3403	757	1	756
36724	0	0	0	scaffold_408	9562	13721	-56480	+	HeliDaphA2.1	1	4160	0	4159
755	28.51	0	0	scaffold_408	13535	13783	-56418	+	HeliDaphA2.1	3905	4153	-7	248
560	30.37	0.47	0.47	scaffold_408	13604	13818	-56383	+	HeliDaphA2.1	3905	4119	-41	214
641	24.86	0	5.61	scaffold_45	766200	766395	-178976	+	HeliDaphA2.1	3030	3214	-946	195
421	27.46	11.92	0	scaffold_45	766566	766758	-178613	+	HeliDaphA2.1	3472	3687	-473	192
488	28.92	4.35	1.45	scaffold_45	766937	767143	-178228	+	HeliDaphA2.1	3917	4129	-31	206
488	28.92	4.35	1.45	scaffold_45	777238	777444	-167927	+	HeliDaphA2.1	3917	4129	-31	206
3033	23.8	4.11	1.16	scaffold_45	917197	917974	-27397	C	HeliDaphA2.1	-963	3197	2397	777
1230	23.92	3.32	1.51	scaffold_45	918028	918358	-27013	C	HeliDaphA2.1	-2346	1814	1478	330
670	17.65	0.72	2.16	scaffold_45	918516	918654	-26717	C	HeliDaphA2.1	-2764	1396	1260	138
4587	4.28	0	0	scaffold_458	34274	34810	-38439	+	HeliDaphA2.1	1	537	-3623	536
11386	43.17	1.08	0.25	scaffold_458	58118	61257	-11992	+	HeliDaphA2.1	1	3166	-994	3139
1713	27.6	5.19	3.06	scaffold_458	61311	62061	-11188	+	HeliDaphA2.1	3394	4160	0	750
928	24.11	0.78	0.78	scaffold_458	61945	62199	-11050	+	HeliDaphA2.1	3906	4160	0	254
847	27	0	0	scaffold_458	62025	62261	-10988	+	HeliDaphA2.1	3917	4153	-7	236
3172	5.76	0	0	scaffold_4694	2451	2832	-1312	+	HeliDaphA2.1	1205	1586	-2574	381
8413	6.34	0.1	0	scaffold_4694	3104	4144	0	+	HeliDaphA2.1	1686	2727	-1433	1040
541	22.02	0	0.91	scaffold_54	297564	297673	-543655	C	HeliDaphA2.1	-3300	860	752	109
520	23.85	0	0	scaffold_54	472131	472239	-369089	+	HeliDaphA2.1	752	860	-3300	108
7989	2.38	0	0.22	scaffold_548	12143	13069	-42099	+	HeliDaphA2.1	1254	2178	-1982	926
10508	3.62	0	0	scaffold_685	2	1216	-17586	C	HeliDaphA2.1	-1436	2724	1510	1214
7963	4.5	0	0	scaffold_685	2426	3358	-15444	C	HeliDaphA2.1	-3227	933	1	932
707	28.37	0.92	0.92	scaffold_685	13476	13692	-5110	C	HeliDaphA2.1	-41	4119	3903	216
1335	22.18	0	0	scaffold_685	13506	13789	-5013	C	HeliDaphA2.1	-2	4158	3875	283
15495	6.94	0.34	2.29	scaffold_685	13573	15623	-3179	C	HeliDaphA2.1	0	4160	2150	2050
4844	4.74	0	0	scaffold_685	16649	17218	-1584	C	HeliDaphA2.1	-3590	570	1	569
2213	26.42	4.99	1.85	scaffold_69	231884	232585	-446261	C	HeliDaphA2.1	-1789	2371	1648	701
1395	27	5.15	2.27	scaffold_69	237018	237502	-441344	C	HeliDaphA2.1	-2014	2146	1648	484
8109	3.87	0	0	scaffold_69	524009	525015	-153831	+	HeliDaphA2.1	1	1007	-3153	1006
11588	9.34	1.86	0.41	scaffold_69	526082	527802	-151044	+	HeliDaphA2.1	2409	4154	-6	1720
1949	9.15	0	0	scaffold_69	527663	527946	-150900	+	HeliDaphA2.1	3877	4160	0	283
875	24.2	0.4	0.4	scaffold_69	527760	528008	-150838	+	HeliDaphA2.1	3905	4153	-7	248
624	28.98	0.47	0.47	scaffold_69	527829	528043	-150803	+	HeliDaphA2.1	3905	4119	-41	214
15170	20.82	1.73	1.01	scaffold_700	7809	10991	-26221	+	HeliDaphA2.1	955	4160	0	3182
928	24.11	0.78	0.78	scaffold_700	10875	11129	-26083	+	HeliDaphA2.1	3906	4160	0	254
847	27	0	0	scaffold_700	10955	11191	-26021	+	HeliDaphA2.1	3917	4153	-7	236
949	27.47	3.9	2.7	scaffold_717	1092	1424	-16019	C	HeliDaphA2.1	-2176	1984	1648	332
6803	15.53	0.36	0.36	scaffold_720	5740	6838	-4662	+	HeliDaphA2.1	1736	2834	-1326	1098
446	30.06	0	1.21	scaffold_82	495738	495902	-68155	C	HeliDaphA2.1	-1266	2894	2732	164
682	35.88	5.6	3.87	scaffold_82	496329	497311	-66746	C	HeliDaphA2.1	-1875	2285	1286	982
502	35.75	3.78	2.77	scaffold_82	497332	497728	-66329	C	HeliDaphA2.1	-2952	1208	808	396
375	32.51	4.35	3.95	scaffold_82	497793	498045	-66012	C	HeliDaphA2.1	-3526	634	381	252
439	19.81	12.26	0	scaffold_8274	1306	1411	-7	C	HeliDaphA2.1	-993	3167	3049	105
352	6.25	0	0	scaffold_94	484522	484569	-17348	C	HeliDaphA2.1	-1677	2483	2436	47
5373	3.71	0	0	scaffold_974	6113	6732	-7310	C	HeliDaphA2.1	-3540	620	1	619
362	10.59	27.91	1.16	scaffold_10	345121	345206	-1824580	+	HeliDaphNA1.1	1	109	-243	85
314	12.09	17.88	17.88	scaffold_10	345227	345377	-1824409	+	HeliDaphNA1.1	21	171	-181	150
1468	8.47	18.27	5.45	scaffold_10	345640	345951	-1823835	+	HeliDaphNA1.1	1	352	0	311
261	13.64	2.27	0	scaffold_1003	12299	12342	-300	C	HeliDaphNA1.1	-185	167	123	43
248	8.11	2.7	0	scaffold_1003	12347	12383	-259	C	HeliDaphNA1.1	-191	161	124	36
299	9.52	0	0	scaffold_1003	12394	12435	-207	C	HeliDaphNA1.1	-141	211	170	41
272	12.28	0	9.52	scaffold_101	20424	20486	-449061	C	HeliDaphNA1.1	-190	162	106	62
342	4.55	0	0	scaffold_101	20436	20479	-449068	C	HeliDaphNA1.1	-139	213	170	43
260	0	0	0	scaffold_101	57672	57704	-411843	+	HeliDaphNA1.1	5	37	-315	32
264	12.5	0	9.68	scaffold_101	70546	70607	-398940	C	HeliDaphNA1.1	-190	162	107	61
310	6.98	0	0	scaffold_101	70559	70601	-398946	C	HeliDaphNA1.1	-140	212	170	42
1587	8.54	1.15	6.11	scaffold_102	303943	304204	-168434	C	HeliDaphNA1.1	0	352	104	261
270	10.42	0	11.11	scaffold_102	341502	341555	-131083	+	HeliDaphNA1.1	107	154	-198	53
306	11.36	0	0	scaffold_102	341508	341551	-131087	+	HeliDaphNA1.1	170	213	-139	43
250	12.2	0	0	scaffold_103	93756	93796	-458449	C	HeliDaphNA1.1	-139	213	173	40
278	12.31	2.78	9.72	scaffold_104	9858	9929	-432559	C	HeliDaphNA1.1	-170	182	116	71
309	7.32	0	0	scaffold_104	9889	9929	-432559	C	HeliDaphNA1.1	-139	213	173	40
1692	13.62	1.8	11.31	scaffold_104	174271	174659	-267829	C	HeliDaphNA1.1	0	352	1	388
255	14.28	0	9.68	scaffold_104	216246	216307	-226181	C	HeliDaphNA1.1	-190	162	107	61
273	8.11	0	0	scaffold_104	216265	216301	-226187	C	HeliDaphNA1.1	-146	206	170	36
287	12.31	2.78	9.72	scaffold_104	259784	259855	-182633	+	HeliDaphNA1.1	116	182	-170	71
317	7.32	0	0	scaffold_104	259784	259824	-182664	+	HeliDaphNA1.1	173	213	-139	40
242	12.82	0	0	scaffold_104	426049	426087	-16401	C	HeliDaphNA1.1	-141	211	173	38
1578	11.33	9.71	9.14	scaffold_10452	688	1037	-176	C	HeliDaphNA1.1	0	352	1	349
2151	6.27	9.73	5.9	scaffold_105	86577	86915	-352454	+	HeliDaphNA1.1	1	352	0	338
329	12.16	2.47	8.64	scaffold_105	286417	286497	-152872	C	HeliDaphNA1.1	-170	182	107	80
357	4.55	0	0	scaffold_105	286448	286491	-152878	C	HeliDaphNA1.1	-139	213	170	43
424	17.5	0	2.44	scaffold_105	339515	339596	-99773	+	HeliDaphNA1.1	271	350	-2	81
258	11.29	0	21.52	scaffold_105	399371	399449	-39920	C	HeliDaphNA1.1	-184	168	107	78
364	2.38	0	0	scaffold_105	399401	399442	-39927	C	HeliDaphNA1.1	-140	212	171	41
815	9.45	7.81	0.78	scaffold_1050	6386	6513	-5671	C	HeliDaphNA1.1	-50	302	166	127
1715	6.17	10.32	7.83	scaffold_1050	6522	6802	-5382	C	HeliDaphNA1.1	-64	288	1	280
317	7.32	0	0	scaffold_1064	8159	8199	-4752	C	HeliDaphNA1.1	-142	210	170	40
338	4.76	0	21.25	scaffold_107	204193	204272	-236878	C	HeliDaphNA1.1	-184	168	106	79
366	4.55	0	0	scaffold_107	204222	204265	-236885	C	HeliDaphNA1.1	-139	213	170	43
364	11.63	9.78	6.52	scaffold_1071	8751	8842	-3795	+	HeliDaphNA1.1	117	211	-141	91
296	11.11	9.26	0	scaffold_1071	8843	8896	-3741	+	HeliDaphNA1.1	153	211	-141	53
416	19.3	20.87	0.87	scaffold_1074	2157	2271	-33384	+	HeliDaphNA1.1	25	162	-190	114
1781	7.29	2.14	0.43	scaffold_10799	825	1058	-134	C	HeliDaphNA1.1	0	352	115	233
305	9.58	3.41	17.05	scaffold_108	191599	191686	-218019	C	HeliDaphNA1.1	-170	182	107	87
281	14.81	11.11	0	scaffold_108	191645	191698	-218007	C	HeliDaphNA1.1	-147	205	146	53
1778	4.7	6.28	2.09	scaffold_108	287518	287756	-121949	C	HeliDaphNA1.1	0	352	104	238
523	17.19	9.72	11.11	scaffold_108	287710	287925	-121780	C	HeliDaphNA1.1	-139	213	1	215
280	13.85	2.78	9.72	scaffold_10831	1033	1104	-87	+	HeliDaphNA1.1	116	182	-170	71
310	9.76	0	0	scaffold_10831	1033	1073	-118	+	HeliDaphNA1.1	173	213	-139	40
289	17.5	2.3	8.05	scaffold_109	64730	64816	-361736	C	HeliDaphNA1.1	-164	188	107	86
339	4.88	0	0	scaffold_109	64770	64810	-361742	C	HeliDaphNA1.1	-142	210	170	40
2163	8.02	8.21	4.99	scaffold_109	201530	201870	-224682	+	HeliDaphNA1.1	1	352	0	340
2278	6.41	2.5	4.72	scaffold_109	213964	214323	-212229	+	HeliDaphNA1.1	1	352	0	359
256	9.3	0	2.27	scaffold_1090	9570	9613	-1456	+	HeliDaphNA1.1	7	49	-303	43
413	8.48	0	3.28	scaffold_1090	9578	9638	-1431	+	HeliDaphNA1.1	51	109	-243	60
258	5.56	2.78	0	scaffold_1090	9607	9642	-1427	C	HeliDaphNA1.1	-295	57	21	35
514	19.27	9.59	12.33	scaffold_1090	9642	9860	-1209	+	HeliDaphNA1.1	1	213	-139	218
1673	10.73	5.35	10.7	scaffold_1090	9718	10072	-997	+	HeliDaphNA1.1	17	352	0	354
2001	4.49	0	2	scaffold_1090	10106	10355	-714	+	HeliDaphNA1.1	108	352	0	249
913	7.91	0	9.15	scaffold_11	1783906	1784058	-403745	C	HeliDaphNA1.1	-8	344	206	152
330	10.52	3.57	9.52	scaffold_11	1784557	1784640	-403163	C	HeliDaphNA1.1	-170	182	104	83
337	9.09	0	0	scaffold_11	1784588	1784631	-403172	C	HeliDaphNA1.1	-139	213	170	43
516	7.61	1.83	15.6	scaffold_11	1784694	1784802	-403001	C	HeliDaphNA1.1	-151	201	108	108
259	9.09	0	0	scaffold_11	1784824	1784856	-402947	+	HeliDaphNA1.1	170	202	-150	32
232	14.58	0	11.11	scaffold_11164	59	112	-1063	+	HeliDaphNA1.1	107	154	-198	53
280	10.26	0	0	scaffold_11164	69	107	-1068	+	HeliDaphNA1.1	174	212	-140	38
336	6.45	0	21.52	scaffold_1118	3036	3114	-9246	C	HeliDaphNA1.1	-184	168	107	78
357	6.82	0	0	scaffold_1118	3065	3108	-9252	C	HeliDaphNA1.1	-139	213	170	43
344	13.95	9.78	6.52	scaffold_112	53287	53378	-352307	+	HeliDaphNA1.1	117	211	-141	91
307	13.52	2.47	8.64	scaffold_112	53938	54018	-351667	+	HeliDaphNA1.1	107	182	-170	80
316	9.09	0	0	scaffold_112	53944	53987	-351698	+	HeliDaphNA1.1	170	213	-139	43
284	19.28	2.22	7.78	scaffold_112	238570	238659	-167026	+	HeliDaphNA1.1	104	188	-164	89
1059	7.62	9.25	13.22	scaffold_112	262390	262616	-143069	+	HeliDaphNA1.1	135	352	0	226
232	10.44	4	10.67	scaffold_112	343455	343529	-62156	C	HeliDaphNA1.1	-170	182	113	74
263	12.2	0	0	scaffold_112	343489	343529	-62156	C	HeliDaphNA1.1	-142	210	170	40
288	5.13	0	0	scaffold_112	343608	343646	-62039	C	HeliDaphNA1.1	-141	211	173	38
262	15.49	2.56	8.97	scaffold_112	344217	344294	-61391	+	HeliDaphNA1.1	116	188	-164	77
286	9.76	0	0	scaffold_112	344217	344257	-61428	+	HeliDaphNA1.1	173	213	-139	40
262	15.49	2.56	8.97	scaffold_112	370698	370775	-34910	C	HeliDaphNA1.1	-164	188	116	77
286	9.76	0	0	scaffold_112	370735	370775	-34910	C	HeliDaphNA1.1	-139	213	173	40
288	5.13	0	0	scaffold_112	371338	371376	-34309	+	HeliDaphNA1.1	173	211	-141	38
264	10.96	3.7	9.88	scaffold_112	371960	372040	-33645	C	HeliDaphNA1.1	-170	182	107	80
285	9.76	0	0	scaffold_112	371994	372034	-33651	C	HeliDaphNA1.1	-142	210	170	40
232	8.51	0	11.32	scaffold_112	404645	404697	-988	+	HeliDaphNA1.1	116	162	-190	52
272	9.76	0	0	scaffold_112	404645	404685	-1000	+	HeliDaphNA1.1	173	213	-139	40
238	16.08	0	9.68	scaffold_1123	37826	37887	-313	+	HeliDaphNA1.1	107	162	-190	61
294	5.56	0	0	scaffold_1123	37832	37867	-333	+	HeliDaphNA1.1	170	205	-147	35
245	9.67	0	21.52	scaffold_113	195467	195545	-194603	+	HeliDaphNA1.1	107	168	-184	78
310	6.98	0	0	scaffold_113	195473	195515	-194633	+	HeliDaphNA1.1	170	212	-140	42
273	12.5	0	9.68	scaffold_113	215981	216042	-174106	C	HeliDaphNA1.1	-190	162	107	61
320	6.82	0	0	scaffold_113	215993	216036	-174112	C	HeliDaphNA1.1	-139	213	170	43
319	6.45	0	21.52	scaffold_1149	233	311	-11779	C	HeliDaphNA1.1	-184	168	107	78
324	9.09	0	0	scaffold_1149	262	305	-11785	C	HeliDaphNA1.1	-139	213	170	43
255	8.33	2.6	22.08	scaffold_1159	1099	1175	-10676	+	HeliDaphNA1.1	107	168	-184	76
285	7.14	4.76	0	scaffold_1159	1105	1146	-10705	+	HeliDaphNA1.1	170	213	-139	41
323	9.59	3.7	9.88	scaffold_116	103743	103823	-292398	C	HeliDaphNA1.1	-170	182	107	80
327	9.09	0	0	scaffold_116	103774	103817	-292404	C	HeliDaphNA1.1	-139	213	170	43
1698	12.32	0.75	13.18	scaffold_1184	505	906	-9520	+	HeliDaphNA1.1	1	352	0	401
303	13.52	2.47	8.64	scaffold_1184	10002	10082	-344	C	HeliDaphNA1.1	-170	182	107	80
317	7.32	0	0	scaffold_1184	10036	10076	-350	C	HeliDaphNA1.1	-142	210	170	40
232	3.03	0	2.94	scaffold_119	2030	2063	-384586	C	HeliDaphNA1.1	-8	344	312	33
658	6.8	1.75	9.65	scaffold_119	50442	50555	-336094	+	HeliDaphNA1.1	1	105	-247	113
2174	6.65	1.54	11.28	scaffold_119	50594	50983	-335666	C	HeliDaphNA1.1	0	352	1	389
1327	8.21	1.41	2.82	scaffold_119	50996	51208	-335441	+	HeliDaphNA1.1	104	313	-39	212
1348	13.4	4.08	8.7	scaffold_119	88024	88391	-298258	+	HeliDaphNA1.1	1	351	-1	367
1348	13.4	4.08	8.7	scaffold_119	97718	98085	-288564	+	HeliDaphNA1.1	1	351	-1	367
289	8.92	0	9.68	scaffold_119	121329	121390	-265259	+	HeliDaphNA1.1	107	162	-190	61
532	12.85	15.96	15.96	scaffold_119	122353	122565	-264084	+	HeliDaphNA1.1	1	213	-139	212
1964	9.69	3.61	3.61	scaffold_119	122437	122768	-263881	+	HeliDaphNA1.1	21	352	0	331
1387	12.06	8.09	8.96	scaffold_119	151349	151694	-234955	+	HeliDaphNA1.1	8	350	-2	345
294	10.77	0	20.73	scaffold_1191	7773	7854	-3603	+	HeliDaphNA1.1	107	171	-181	81
335	6.98	0	0	scaffold_1191	7779	7821	-3636	+	HeliDaphNA1.1	170	212	-140	42
257	8.51	0	11.32	scaffold_11963	102	154	-978	C	HeliDaphNA1.1	-190	162	116	52
295	9.76	0	0	scaffold_11963	114	154	-978	C	HeliDaphNA1.1	-139	213	173	40
245	5.67	0	24.29	scaffold_1197	36572	36641	-1081	+	HeliDaphNA1.1	116	168	-184	69
295	7.69	0	0	scaffold_1197	36572	36610	-1112	+	HeliDaphNA1.1	173	211	-141	38
922	2.56	0	0.85	scaffold_12	495454	495571	-1722853	+	HeliDaphNA1.1	236	352	0	117
922	2.56	0	0.85	scaffold_12	513811	513928	-1704496	+	HeliDaphNA1.1	236	352	0	117
901	3.42	0	0.85	scaffold_12	525498	525615	-1692809	+	HeliDaphNA1.1	236	352	0	117
922	2.56	0	0.85	scaffold_12	554071	554188	-1664236	+	HeliDaphNA1.1	236	352	0	117
1760	8.92	7.67	7.67	scaffold_12	1629938	1630289	-588135	+	HeliDaphNA1.1	1	352	0	351
301	7.32	0	0	scaffold_12	2159882	2159922	-58502	C	HeliDaphNA1.1	-142	210	170	40
371	17.53	1.87	9.35	scaffold_12	2160348	2160454	-57970	C	HeliDaphNA1.1	-150	202	104	106
272	7.69	0	0	scaffold_12	2161099	2161137	-57287	C	HeliDaphNA1.1	-141	211	173	38
234	6.45	0	0	scaffold_12	2161591	2161621	-56803	C	HeliDaphNA1.1	-148	204	174	30
248	8.07	0	21.52	scaffold_120	183910	183988	-198220	+	HeliDaphNA1.1	107	168	-184	78
313	7.14	0	0	scaffold_120	183916	183957	-198251	+	HeliDaphNA1.1	170	211	-141	41
303	15.19	2.3	9.2	scaffold_120	190484	190570	-191638	C	HeliDaphNA1.1	-164	188	108	86
307	7.32	0	0	scaffold_120	190525	190565	-191643	C	HeliDaphNA1.1	-142	210	170	40
310	12.17	3.66	9.76	scaffold_120	204768	204849	-177359	C	HeliDaphNA1.1	-170	182	106	81
318	9.3	0	0	scaffold_120	204799	204841	-177367	C	HeliDaphNA1.1	-139	213	171	42
253	3.33	0	0	scaffold_1202	10253	10282	-1228	+	HeliDaphNA1.1	170	199	-153	29
262	12.25	0	10.91	scaffold_12181	625	679	-443	C	HeliDaphNA1.1	-197	155	107	54
312	9.3	0	0	scaffold_12181	631	673	-449	C	HeliDaphNA1.1	-140	212	170	42
359	7.69	3.85	0	scaffold_12181	1049	1100	-22	+	HeliDaphNA1.1	25	78	-274	51
250	8.51	0	11.32	scaffold_122	33414	33466	-344963	+	HeliDaphNA1.1	116	162	-190	52
287	9.76	0	0	scaffold_122	33414	33454	-344975	+	HeliDaphNA1.1	173	213	-139	40
294	8.2	0	21.79	scaffold_122	36587	36664	-341765	C	HeliDaphNA1.1	-185	167	107	77
322	9.09	0	0	scaffold_122	36615	36658	-341771	C	HeliDaphNA1.1	-139	213	170	43
323	4.88	0	0	scaffold_122	39665	39705	-338724	C	HeliDaphNA1.1	-142	210	170	40
235	3.33	0	0	scaffold_122	170539	170568	-207861	C	HeliDaphNA1.1	-153	199	170	29
235	3.33	0	0	scaffold_122	180561	180590	-197839	C	HeliDaphNA1.1	-153	199	170	29
259	5.66	0	20.9	scaffold_1224	240	306	-9857	C	HeliDaphNA1.1	-184	168	116	66
273	10.26	0	0	scaffold_1224	268	306	-9857	C	HeliDaphNA1.1	-141	211	173	38
595	7.23	0	1.19	scaffold_12264	1	84	-1035	C	HeliDaphNA1.1	-9	343	261	83
642	7.61	0	1.08	scaffold_123	827	919	-376906	+	HeliDaphNA1.1	261	352	0	92
304	13.52	2.47	8.64	scaffold_125	131728	131808	-241054	+	HeliDaphNA1.1	107	182	-170	80
314	7.32	0	0	scaffold_125	131734	131774	-241088	+	HeliDaphNA1.1	170	210	-142	40
298	10.96	3.7	9.88	scaffold_125	132380	132460	-240402	+	HeliDaphNA1.1	107	182	-170	80
299	9.76	0	0	scaffold_125	132386	132426	-240436	+	HeliDaphNA1.1	170	210	-142	40
298	10.96	3.7	9.88	scaffold_125	137899	137979	-234883	C	HeliDaphNA1.1	-170	182	107	80
299	9.76	0	0	scaffold_125	137933	137973	-234889	C	HeliDaphNA1.1	-142	210	170	40
238	5.67	0	24.29	scaffold_126	939	1008	-366606	+	HeliDaphNA1.1	116	168	-184	69
295	7.32	0	0	scaffold_126	939	979	-366635	+	HeliDaphNA1.1	173	213	-139	40
301	8.16	0	10.91	scaffold_126	182681	182735	-184879	C	HeliDaphNA1.1	-198	154	106	54
344	6.82	0	0	scaffold_126	182685	182728	-184886	C	HeliDaphNA1.1	-139	213	170	43
235	5.67	0	24.29	scaffold_126	228004	228073	-139541	+	HeliDaphNA1.1	116	168	-184	69
286	7.69	0	0	scaffold_126	228004	228042	-139572	+	HeliDaphNA1.1	173	211	-141	38
2330	8.58	0.53	7.41	scaffold_126	228607	228984	-138630	+	HeliDaphNA1.1	1	352	0	377
687	6.52	0	1.08	scaffold_1269	6419	6511	-3201	C	HeliDaphNA1.1	0	352	261	92
1840	8.03	0.74	14.04	scaffold_128	185600	186005	-146849	C	HeliDaphNA1.1	0	352	1	405
232	8.51	0	11.32	scaffold_128	248943	248995	-83859	C	HeliDaphNA1.1	-190	162	116	52
272	9.76	0	0	scaffold_128	248955	248995	-83859	C	HeliDaphNA1.1	-139	213	173	40
265	12.5	0	9.68	scaffold_128	260330	260391	-72463	C	HeliDaphNA1.1	-190	162	107	61
276	12.2	0	0	scaffold_128	260345	260385	-72469	C	HeliDaphNA1.1	-142	210	170	40
3095	0	0	0	scaffold_128	301497	301848	-31006	+	HeliDaphNA1.1	1	352	0	351
262	15.49	2.56	8.97	scaffold_128	302470	302547	-30307	+	HeliDaphNA1.1	116	188	-164	77
286	9.76	0	0	scaffold_128	302470	302510	-30344	+	HeliDaphNA1.1	173	213	-139	40
591	9.09	0	1.12	scaffold_128	314095	314183	-18671	C	HeliDaphNA1.1	0	352	265	88
954	13.85	5.66	8.02	scaffold_128	315690	315901	-16953	C	HeliDaphNA1.1	-145	207	1	211
270	13.85	2.78	9.72	scaffold_129	93063	93134	-268512	+	HeliDaphNA1.1	116	182	-170	71
301	9.76	0	0	scaffold_129	93063	93103	-268543	+	HeliDaphNA1.1	173	213	-139	40
264	12.07	1.56	9.38	scaffold_129	129062	129125	-232521	C	HeliDaphNA1.1	-190	162	104	63
232	8.07	0	21.52	scaffold_129	303247	303325	-58321	+	HeliDaphNA1.1	107	168	-184	78
299	7.14	0	0	scaffold_129	303253	303294	-58352	+	HeliDaphNA1.1	170	211	-141	41
248	13.51	0	0	scaffold_129	348398	348434	-13212	C	HeliDaphNA1.1	-140	212	176	36
264	8.69	0	11.54	scaffold_12950	1	52	-1036	+	HeliDaphNA1.1	116	161	-191	51
323	7.32	0	0	scaffold_12950	1	41	-1047	+	HeliDaphNA1.1	173	213	-139	40
324	13.52	2.47	8.64	scaffold_12950	432	512	-576	+	HeliDaphNA1.1	107	182	-170	80
361	8.51	0	0	scaffold_12950	438	484	-604	+	HeliDaphNA1.1	170	216	-136	46
1623	6.74	16.77	9.45	scaffold_13	1092355	1092682	-820085	+	HeliDaphNA1.1	1	352	0	327
1904	9.48	0	15.33	scaffold_130	6124	6534	-336268	+	HeliDaphNA1.1	5	352	0	410
1895	9.77	0	15.12	scaffold_130	24155	24564	-318238	C	HeliDaphNA1.1	0	352	5	409
229	7.54	0	24.29	scaffold_130	55810	55879	-286923	+	HeliDaphNA1.1	116	168	-184	69
279	10.26	0	0	scaffold_130	55810	55848	-286954	+	HeliDaphNA1.1	173	211	-141	38
262	15.49	2.56	8.97	scaffold_130	65388	65465	-277337	+	HeliDaphNA1.1	116	188	-164	77
286	9.76	0	0	scaffold_130	65388	65428	-277374	+	HeliDaphNA1.1	173	213	-139	40
2037	7.18	6.42	10.61	scaffold_130	118120	118477	-224325	C	HeliDaphNA1.1	-9	343	1	357
259	5.66	0	20.9	scaffold_130	331405	331471	-11331	+	HeliDaphNA1.1	116	168	-184	66
273	10.26	0	0	scaffold_130	331405	331443	-11359	+	HeliDaphNA1.1	173	211	-141	38
1933	12.84	4.83	4.83	scaffold_1317	7057	7408	-1983	+	HeliDaphNA1.1	1	352	0	351
279	14.86	2.47	8.64	scaffold_13254	748	828	-249	C	HeliDaphNA1.1	-170	182	107	80
269	10.26	0	0	scaffold_133	248007	248045	-81089	+	HeliDaphNA1.1	174	212	-140	38
602	15.85	6.77	14.58	scaffold_134	36053	36244	-293936	C	HeliDaphNA1.1	-159	193	17	191
288	18.87	0	1.85	scaffold_134	36268	36321	-293859	C	HeliDaphNA1.1	-299	53	1	53
303	8.34	0	11.11	scaffold_1366	8542	8595	-444	C	HeliDaphNA1.1	-198	154	107	53
337	9.09	0	0	scaffold_1366	8546	8589	-450	C	HeliDaphNA1.1	-139	213	170	43
326	11.54	0	1.89	scaffold_137	119260	119312	-199207	C	HeliDaphNA1.1	0	352	301	52
311	6.45	0	21.52	scaffold_1375	405	483	-8944	C	HeliDaphNA1.1	-184	168	107	78
2062	11.46	0.77	10.28	scaffold_1378	8590	8978	-1260	C	HeliDaphNA1.1	0	352	1	388
324	13.52	2.47	8.64	scaffold_1382	650	730	-9474	C	HeliDaphNA1.1	-170	182	107	80
330	9.09	0	0	scaffold_1382	681	724	-9480	C	HeliDaphNA1.1	-139	213	170	43
253	14.28	0	9.68	scaffold_1382	2794	2855	-7349	C	HeliDaphNA1.1	-190	162	107	61
323	7.14	0	0	scaffold_1382	2808	2849	-7355	C	HeliDaphNA1.1	-141	211	170	41
288	9.67	0	21.52	scaffold_139	93934	94012	-205246	C	HeliDaphNA1.1	-184	168	107	78
246	10.63	0	11.32	scaffold_14	246034	246086	-1434519	C	HeliDaphNA1.1	-190	162	116	52
303	9.76	0	0	scaffold_14	246046	246086	-1434519	C	HeliDaphNA1.1	-139	213	173	40
1921	7.36	7.39	7.39	scaffold_14	481671	482022	-1198583	+	HeliDaphNA1.1	1	352	0	351
233	1.92	1.43	25.71	scaffold_14	490409	490478	-1190127	C	HeliDaphNA1.1	-184	168	116	69
281	9.76	0	0	scaffold_14	490438	490478	-1190127	C	HeliDaphNA1.1	-139	213	173	40
274	6.82	0	12	scaffold_14	1176909	1176958	-503647	+	HeliDaphNA1.1	107	150	-202	49
340	6.82	0	0	scaffold_14	1176915	1176958	-503647	+	HeliDaphNA1.1	170	213	-139	43
408	7.15	0	1.75	scaffold_14	1396105	1396161	-284444	C	HeliDaphNA1.1	0	352	297	56
332	8.33	0	2.04	scaffold_14	1396157	1396205	-284400	C	HeliDaphNA1.1	-304	48	1	48
290	14.86	2.47	8.64	scaffold_140	105468	105548	-243686	+	HeliDaphNA1.1	107	182	-170	80
305	5.41	0	0	scaffold_140	105474	105510	-243724	+	HeliDaphNA1.1	170	206	-146	36
2482	7.15	0.52	8.62	scaffold_141	22418	22800	-281141	+	HeliDaphNA1.1	1	352	0	382
288	14.28	0	9.68	scaffold_1415	6465	6526	-28461	C	HeliDaphNA1.1	-190	162	107	61
327	2.7	0	0	scaffold_1415	6484	6520	-28467	C	HeliDaphNA1.1	-146	206	170	36
2532	7.41	0.26	8.59	scaffold_1425	7091	7474	-2373	C	HeliDaphNA1.1	0	352	1	383
1965	21.96	1.66	4.16	scaffold_1425	7486	7846	-2001	C	HeliDaphNA1.1	0	352	1	360
1953	6.76	12.31	6.61	scaffold_1425	7847	8179	-1668	C	HeliDaphNA1.1	0	352	1	332
2005	10.49	8.21	4.99	scaffold_1425	8180	8520	-1327	C	HeliDaphNA1.1	0	352	1	340
2084	6.01	10.65	6.51	scaffold_1425	8579	8916	-931	C	HeliDaphNA1.1	0	352	1	337
1977	8.8	10.12	5.36	scaffold_1425	8917	9252	-595	C	HeliDaphNA1.1	0	352	1	335
250	8.51	0	11.32	scaffold_143	62109	62161	-272315	+	HeliDaphNA1.1	116	162	-190	52
287	9.76	0	0	scaffold_143	62109	62149	-272327	+	HeliDaphNA1.1	173	213	-139	40
277	14.28	0	9.68	scaffold_143	64328	64389	-270087	C	HeliDaphNA1.1	-190	162	107	61
319	2.7	0	0	scaffold_143	64347	64383	-270093	C	HeliDaphNA1.1	-146	206	170	36
1477	10.69	20.2	5.54	scaffold_1430	4278	4584	-429	+	HeliDaphNA1.1	1	352	0	306
290	12.5	0	9.68	scaffold_1431	8610	8671	-1107	C	HeliDaphNA1.1	-190	162	107	61
298	12.2	0	0	scaffold_1431	8625	8665	-1113	C	HeliDaphNA1.1	-142	210	170	40
983	4.8	1.59	0.79	scaffold_144	122782	122907	-198947	+	HeliDaphNA1.1	226	352	0	125
1698	12.32	0.75	13.18	scaffold_144	126854	127255	-194599	+	HeliDaphNA1.1	1	352	0	401
473	5.17	0	0	scaffold_14598	61	118	-907	C	HeliDaphNA1.1	-294	58	1	57
2083	11.3	4.53	4.82	scaffold_146	6479	6831	-289916	+	HeliDaphNA1.1	1	352	0	352
298	16.87	2.22	7.78	scaffold_146	251748	251837	-44910	+	HeliDaphNA1.1	104	188	-164	89
231	9.68	0	0	scaffold_147	144856	144886	-150012	+	HeliDaphNA1.1	183	213	-139	30
1613	5.97	1.3	5.63	scaffold_147	144865	145095	-149803	+	HeliDaphNA1.1	126	346	-6	230
285	10.26	0	0	scaffold_147	148194	148232	-146666	C	HeliDaphNA1.1	-141	211	173	38
272	7.69	0	0	scaffold_147	220074	220112	-74786	+	HeliDaphNA1.1	173	211	-141	38
241	5.67	0	24.29	scaffold_147	258484	258553	-36345	C	HeliDaphNA1.1	-184	168	116	69
292	7.69	0	0	scaffold_147	258515	258553	-36345	C	HeliDaphNA1.1	-141	211	173	38
278	6.97	0	12.24	scaffold_147	266574	266622	-28276	C	HeliDaphNA1.1	-198	154	112	48
298	11.36	0	0	scaffold_147	266578	266621	-28277	C	HeliDaphNA1.1	-139	213	170	43
357	15	2.3	8.05	scaffold_147	266757	266843	-28055	C	HeliDaphNA1.1	-164	188	107	86
259	5.66	0	20.9	scaffold_1474	35235	35301	-75	+	HeliDaphNA1.1	116	168	-184	66
273	10.26	0	0	scaffold_1474	35235	35273	-103	+	HeliDaphNA1.1	173	211	-141	38
231	15	2.5	0	scaffold_148	33218	33257	-256555	C	HeliDaphNA1.1	-87	265	225	39
345	13.52	2.47	8.64	scaffold_148	111451	111531	-178281	C	HeliDaphNA1.1	-170	182	107	80
282	16.95	0	1.67	scaffold_149	231098	231157	-101488	C	HeliDaphNA1.1	-7	345	287	59
395	9.67	0	8.82	scaffold_150	141567	141634	-200024	C	HeliDaphNA1.1	-184	168	107	67
395	9.67	0	8.82	scaffold_150	141941	142008	-199650	C	HeliDaphNA1.1	-184	168	107	67
295	7.69	0	0	scaffold_1525	8589	8627	-519	+	HeliDaphNA1.1	173	211	-141	38
374	19.79	9.25	15.42	scaffold_153	1358	1584	-290755	+	HeliDaphNA1.1	1	213	-139	226
1911	5.64	0.4	0.4	scaffold_153	1538	1786	-290553	+	HeliDaphNA1.1	104	352	0	248
336	17.54	0	0	scaffold_153	92213	92269	-200070	+	HeliDaphNA1.1	1	57	-295	56
1612	6.19	2.37	0.47	scaffold_153	92279	92489	-199850	+	HeliDaphNA1.1	138	352	0	210
244	5.77	0	24.64	scaffold_1531	8164	8232	-743	C	HeliDaphNA1.1	-185	167	116	68
290	9.76	0	0	scaffold_1531	8192	8232	-743	C	HeliDaphNA1.1	-139	213	173	40
424	14.71	0	0	scaffold_154	64430	64497	-234481	C	HeliDaphNA1.1	-284	68	1	67
282	6.45	0	21.52	scaffold_154	80408	80486	-218492	C	HeliDaphNA1.1	-184	168	107	78
310	6.98	0	0	scaffold_154	80438	80480	-218498	C	HeliDaphNA1.1	-140	212	170	42
1270	13.34	16	7.69	scaffold_154	89138	89462	-209516	C	HeliDaphNA1.1	0	352	1	324
1382	8.23	0	12.9	scaffold_154	94357	94635	-204343	C	HeliDaphNA1.1	0	352	110	278
1640	13.22	1.01	11.9	scaffold_154	137051	137445	-161533	C	HeliDaphNA1.1	0	352	1	394
1313	13.76	16.51	8.87	scaffold_154	156697	157023	-141955	+	HeliDaphNA1.1	1	352	0	326
309	8.07	0	21.52	scaffold_154	215384	215462	-83516	+	HeliDaphNA1.1	107	168	-184	78
326	9.3	0	0	scaffold_154	215390	215432	-83546	+	HeliDaphNA1.1	170	212	-140	42
305	18.08	2.22	7.78	scaffold_154	216289	216378	-82600	+	HeliDaphNA1.1	104	188	-164	89
1763	8.6	7.61	11.55	scaffold_154	218013	218367	-80611	C	HeliDaphNA1.1	0	352	12	354
292	8.07	0	21.52	scaffold_154	218670	218748	-80230	C	HeliDaphNA1.1	-184	168	107	78
323	7.14	0	0	scaffold_154	218701	218742	-80236	C	HeliDaphNA1.1	-141	211	170	41
1872	8	7.38	11.2	scaffold_154	220556	220921	-78057	+	HeliDaphNA1.1	1	352	0	365
257	8.51	0	11.32	scaffold_1553	6971	7023	-1776	+	HeliDaphNA1.1	116	162	-190	52
295	9.76	0	0	scaffold_1553	6971	7011	-1788	+	HeliDaphNA1.1	173	213	-139	40
272	9.09	1.61	11.29	scaffold_156	124773	124834	-138528	+	HeliDaphNA1.1	107	162	-190	61
295	9.3	0	0	scaffold_156	124779	124821	-138541	+	HeliDaphNA1.1	170	212	-140	42
1866	8.65	9.55	6.87	scaffold_156	143305	143639	-119723	C	HeliDaphNA1.1	-8	344	1	334
264	10.96	3.7	9.88	scaffold_156	160082	160162	-103200	+	HeliDaphNA1.1	107	182	-170	80
278	9.76	0	0	scaffold_156	160088	160128	-103234	+	HeliDaphNA1.1	170	210	-142	40
272	14.08	2.56	8.97	scaffold_156	162303	162380	-100982	C	HeliDaphNA1.1	-164	188	116	77
295	7.32	0	0	scaffold_156	162340	162380	-100982	C	HeliDaphNA1.1	-139	213	173	40
722	8.03	15.38	12.18	scaffold_156	216604	216759	-46603	C	HeliDaphNA1.1	-191	161	1	155
368	13.75	2.3	8.05	scaffold_156	217216	217302	-46060	C	HeliDaphNA1.1	-164	188	107	86
335	11.86	3.39	0	scaffold_156	217253	217311	-46051	C	HeliDaphNA1.1	-139	213	153	58
1789	9.88	11.84	2.18	scaffold_157	147159	147479	-142148	+	HeliDaphNA1.1	1	352	0	320
1721	6.11	11.26	14.56	scaffold_157	228041	228404	-61223	+	HeliDaphNA1.1	1	352	0	363
451	10.81	0	1.33	scaffold_157	233185	233259	-56368	+	HeliDaphNA1.1	279	352	0	74
369	11.29	0	8.82	scaffold_1574	1954	2021	-6854	+	HeliDaphNA1.1	107	168	-184	67
251	7.54	0	24.29	scaffold_1584	7522	7591	-1273	C	HeliDaphNA1.1	-184	168	116	69
310	9.76	0	0	scaffold_1584	7551	7591	-1273	C	HeliDaphNA1.1	-139	213	173	40
315	6.25	0	11.11	scaffold_1585	33583	33636	-1769	+	HeliDaphNA1.1	107	154	-198	53
346	6.82	0	0	scaffold_1585	33589	33632	-1773	+	HeliDaphNA1.1	170	213	-139	43
241	5.67	0	24.29	scaffold_159	96156	96225	-169381	C	HeliDaphNA1.1	-184	168	116	69
292	7.69	0	0	scaffold_159	96187	96225	-169381	C	HeliDaphNA1.1	-141	211	173	38
255	14.28	0	9.68	scaffold_159	97007	97068	-168538	C	HeliDaphNA1.1	-190	162	107	61
273	8.11	0	0	scaffold_159	97026	97062	-168544	C	HeliDaphNA1.1	-146	206	170	36
2010	11.9	4.53	4.82	scaffold_159	159456	159808	-105798	+	HeliDaphNA1.1	1	352	0	352
1454	5.85	0.42	13.5	scaffold_1597	6262	6498	-2254	C	HeliDaphNA1.1	-146	206	1	236
2034	8.64	7.91	8.47	scaffold_1597	6510	6863	-1889	C	HeliDaphNA1.1	0	352	1	353
1966	6.76	12.31	6.61	scaffold_1597	6864	7196	-1556	C	HeliDaphNA1.1	0	352	1	332
2005	10.49	8.21	4.99	scaffold_1597	7197	7537	-1215	C	HeliDaphNA1.1	0	352	1	340
2084	6.01	10.65	6.51	scaffold_1597	7596	7933	-819	C	HeliDaphNA1.1	0	352	1	337
1964	9.44	10.15	5.07	scaffold_1597	7934	8268	-484	C	HeliDaphNA1.1	0	352	1	334
328	10.17	0	9.23	scaffold_16	462545	462609	-1217272	C	HeliDaphNA1.1	-190	162	104	64
356	4.65	0	0	scaffold_16	462557	462599	-1217282	C	HeliDaphNA1.1	-139	213	171	42
283	19.44	0	8.86	scaffold_16	469780	469858	-1210023	C	HeliDaphNA1.1	-176	176	105	78
313	7.5	0	0	scaffold_16	469807	469846	-1210035	C	HeliDaphNA1.1	-139	213	174	39
355	12.16	2.47	8.64	scaffold_16	1645727	1645807	-34074	C	HeliDaphNA1.1	-170	182	107	80
1420	5.65	0	0.56	scaffold_16	1678449	1678626	-1255	+	HeliDaphNA1.1	176	352	0	177
2207	6.2	8.22	8.5	scaffold_16	1679458	1679810	-71	+	HeliDaphNA1.1	1	352	0	352
[truncated: 7,078 more rows]
