# Supplementary material for: DNA transposons and the role of recombination in mutation accumulation in Daphnia pulex
Source: Genome Biol. 2010 Apr 30;11(4):R46. doi: 10.1186/gb-2010-11-4-r46 (PMC2884549; doi:10.1186/gb-2010-11-4-r46)
Supplement: Additional file 4 — Transposon display results for five DNA transposon families assayed across lineages where sex was promoted or prohibited including scoring rubric. [file gb-2010-11-4-r46-S4.xls]

## Sheet: TC1-1 SA data
						Ancestrals
Sample	# runs	100	104	120	138	300	356	391	459	502	608	640																																		333
A01
A02	3	1	2	2	1	1	0	1	2	1	0	2										192	9867	1
A03	3	3	3	3	3	3	1	3	3	3	3	3
A04	3	3	3	3	3	3	1	3	3	3	3	3
A05	4	3	3	3	4	4	0	3	3	3	2	2
A06	4	4	4	4	4	4	3	4	4	4	4	4																																		1
A07	4	4	4	4	4	4	0	4	4	4	4	4																																		1
A08	4	4	4	4	4	4	4	4	4	4	4	4	188	512	3
A09	4	4	4	4	4	4	4	3	2	4	2	2
A10	3	3	3	3	3	3	0	3	3	3	3	3
A11	3	3	3	3	3	3	0	3	3	3	2	3
A12	4	4	4	4	4	4	0	4	4	4	1	1
B01	4	4	4	4	4	4	4	4	4	4	2	4
B02	4	4	4	4	4	4	0	4	4	4	4	3
B03	4	4	4	4	4	4	3	3	3	3	2	3
B04	3	3	3	3	3	3	0	3	3	3	3	3
B05	4	4	4	4	4	4	0	4	4	4	4	4
B06	4	4	4	4	4	4	4	4	4	4	4	4
B07	4	4	4	4	3	4	0	3	4	3	4	4
B08	3	3	3	3	3	3	0	3	3	3	3	3
B09	4	4	4	4	4	4	4	3	4	4	4	4
B10	4	4	4	4	4	4	4	3	3	3	3	3
B11	4	3	4	4	3	4	3	3	4	3	3	4
B12	3	3	3	3	3	3	3	4	4	4	2	4
C01	4	4	4	4	4	4	0	4	4	4	4	4																																		1
C02	4	4	4	4	4	4	2	4	4	4	4	4
C03	4	4	4	4	4	4	2	4	4	4	4	4
C04	3	3	3	3	3	3	2	4	4	4	4	4																125	1783	1
C05	failed
C06	4	4	4	4	4	4	4	4	4	4	3	4													258	477	2
C07	4	4	4	4	4	4	4	4	4	4	4	4	188	464	2																															1
C08	4	4	4	4	4	4	0	4	4	4	4	4
C09	4	4	4	4	4	4	4	4	4	4	4	4
C10	4	4	4	4	4	4	3	3	3	4	3	4
C11	4	4	4	4	4	4	3	4	4	4	2	4
C12	4	4	4	4	4	4	4	3	4	3	4	4
D01	4	4	4	4	4	4	4	4	4	4	4	4										192	668	1				125	655	2																1
D02	4	4	4	4	4	4	2	3	3	4	4	4																																		1
D03	2	2	2	2	2	2	2	2	2	2	2	2
D04	4	4	4	4	4	4	4	4	4	4	4	4
D05	4	4	4	4	4	4	4	4	4	4	4	4																						163	696	2										2
D06	4	4	4	4	4	4	0	3	4	4	4	4																																		1
D07	4	4	4	4	4	4	4	4	4	4	4	4
D08	4	4	4	4	4	4	4	4	4	4	4	4				182	470	4																						290	447	3				1
D09	4	4	4	4	4	4	4	4	4	3	4	4				182	220	1
D10	4	4	4	4	4	4	0	4	4	4	4	4																																		2
D11	4	4	4	4	4	4	0	4	4	4	3	3																																		1
D12	3	3	3	3	3	3	2	3	3	3	3	3																																		1
E01	4	4	4	4	4	4	3	4	4	4	3	4
E02	4	4	4	4	4	4	4	4	4	4	4	4
E03	4	4	4	4	4	4	2	4	4	4	3	4
E04	4	4	4	4	4	4	4	4	4	4	4	4										192	260	3
E05	4	4	4	4	4	4	4	4	4	4	4	4																																		2
E06	4	4	4	4	4	4	4	4	4	4	4	4
E07	4	4	4	4	4	2	4	4	4	4	4	4
E08	4	4	4	4	4	4	4	4	4	4	4	4
E09	3	3	3	3	3	2	4	2	3	2	3	3
E10	3	3	3	3	3	3	2	3	3	3	3	3
E11	4	4	4	4	4	4	4	4	4	4	4	4																																		1
E12	4	4	4	4	4	4	3	4	4	4	4	4
F01	4	4	4	4	4	4	4	4	4	4	4	4
F02	4	4	4	4	4	4	4	4	4	4	4	4
F03	4	4	4	4	4	4	4	4	4	4	4	4																															208	179	4
F04	4	4	4	4	4	4	4	4	4	4	4	4													258	310	1
F05	4	4	4	4	4	4	4	4	4	4	4	4
F06	4	4	4	4	4	4	3	4	4	4	4	4
F07	4	4	4	4	4	4	4	4	4	4	4	4
F08	4	4	4	4	4	4	4	4	4	4	4	4																												290	298	3
F09	4	4	4	4	4	4	4	4	4	4	4	4																																		2
F10	3	3	3	3	2	2	1	0	1	3	0	1							185	5124	1										235	1816	1				136	4844	1
F11	4	4	4	4	4	4	4	4	4	4	4	4																						163	690	3										1
F12	4	4	4	4	4	4	2	3	3	3	1	1				181	252	4																									208	430	1		189	222	4
G01	4	4	4	4	4	3	3	3	3	3	3	3							184	191	3
G02	3	3	3	3	3	2	1	1	1	1	1	1																			235	221	4
G03	4	4	4	4	4	4	4	4	4	4	3	3							185	324	4																135	1352	3							4
G04	4	4	4	4	4	4	4	4	4	4	4	4				182	245	2																												2	189	40	1
G05	4	4	4	4	4	4	4	4	4	4	4	4							184	338	4
G06	4	4	4	4	4	2	4	4	4	4	3	4							185	228	1																									4
G07	4	4	4	4	4	4	1	1	1	1	1	1																									136	1239	4
G08	4	4	4	4	4	4	4	4	4	4	4	4				181	633	1																												1
G09	3	3	3	3	3	3	2	2	2	2	2	2
G10	4	4	4	4	4	4	4	4	4	4	3	3																																		1
G11	4	4	4	4	4	4	4	4	4	4	4	4				181	933	2																												4
G12	4	4	4	4	4	4	2	1	2	2	2	2																																		1
H01	4	4	4	4	4	4	1	1	2	2	2	2
H02	4	4	4	4	4	4	2	3	3	3	2	2
H03	4	4	4	4	4	4	2	3	3	3	2	2													258	1030	1																			1
H04	3	3	3	3	3	3	1	3	3	3	1	1																																		1
H05	4	4	4	4	4	4	3	4	4	4	4	3
H06	4	4	4	4	4	4	0	4	3	4	1	1
H07	4	4	4	4	4	4	2	4	4	4	3	4
H08	4	4	4	4	4	4	4	4	4	4	4	4													258	984	3
H09	4
H10	3	3	3	3	3	3	0	0	1	1	0	1																									136	6329	1							1
H11	4	4	4	4	4	4	4	4	4	4	2	2
H12
Notes:
Minimum fragment size: xx
Controls: yellow
Not above QC standard: grey
Must have at least 2 runs with background levels below 50 units in order to include sample.
Backgorund levels measured between 600 and 650 bp.
Inconsistent peaks at 188, 182, 185, 192, 259, 125, 235, 163, 136, 290, 208, 33, 189 not scored.
Possible real gain.
[truncated: 23 more columns]

## Sheet: Tc1_2 SA data
					Ancestrals
Sample	# runs		100	108	109	112	122	136	140	178	189	191	214	243	298	352	369	377	389	423	431	475	99	142	148	272	471	437					Somatic Gains A	New 1	Ht 1	BG	New 2	Ht 2	BG	New 3	Ht 3	BG	New 4	Ht 4	BG	New 5	Ht 5	BG	New 6
A01	4
A02
A03	2		1	1	1	1	1	1	1	1	1	1	1	0	1	1	1	1	1	1	1	0	1		1	1	1	2					4
A04	2		1	1	1	1	1	1	1	1	1	1	1	0	1	1	1	1	1	1	1	1	0					1					1	597	415	1	75	1180	3				143	152	2
A05	3		1	1	1	1	1	1	1	1	1	1	0	1	1	1	1	1	1	1	1	1	1										0
A06	3		0	1	1	1	1	1	1	1	1	1	1	1	1	1	1	1	1	1	1	0	1				1						1	594	26	4				167	100	4
A07	4		1	1	1	1	1	1	1	1	1	1	1	1	1	1	1	1	1	1	1	1	1		1								1
A08	4		1	1	1	1	1	1	1	1	1	1	1	1	1	1	1	1	1	1	1	1	1		2	2							2
A09	1
A10	4		1	1	1	1	1	1	1	1	1	1	1	0	1	1	1	1	1	1	1	1	1										0
A11	3		1	1	1	1	1	1	1	1	1	1	1	1	1	1	1	1	1	1	1	1	1										0
A12	3		1	1	1	1	1	1	1	1	1	1	1	1	1	1	1	1	1	1	1	1	1										0
B01	4		1	1	1	1	1	1	1	1	1	1	0	1	1	1	1	1	1	1	1	1	1										0
B02	3		1	1	1	1	1	1	1	1	1	1	1	1	1	1	1	1	1	1	1	0	1				1						1
B03	3		0	1	1	1	1	1	1	1	1	1	1	0	1	1	1	1	1	1	1	1	1										0				75	1931	4
B04	3		1	1	1	1	1	1	1	1	1	1	1	1	1	1	1	1	1	1	1	1	1										0
B05	3		1	1	1	1	1	1	1	1	1	1	1	1	1	1	1	1	1	1	1	1	1										0
B06	3		0	1	1	1	1	1	1	1	1	1	0	1	1	1	1	1	1	1	1	1	1										0
B07	2		1	1	1	1	1	1	1	1	1	1	1	0	1	1	1	1	1	1	1	1	1										0
B08	4		1	1	1	1	1	1	1	1	1	1	1	0	1	1	1	1	1	1	1	1	1										0													207	103	?
B09	3		1	1	1	1	1	1	1	1	1	1	1	1	1	1	1	1	1	1	1	1	1										0
B10	4		1	1	1	1	1	1	1	1	1	1	0	1	1	1	1	1	1	1	1	1	1										0																556
B11	2		1	1	1	1	1	1	1	1	1	1	1	1	1	1	1	1	1	1	1	1	1										0
B12	4		1	1	1	1	1	1	1	1	1	1	1	1	1	1	1	1	1	1	1	1	1		1								1							166	176	3				207	277	2
C01	4		1	1	1	1	1	1	1	1	1	1	1	1	1	1	1	1	1	1	1	1	1										0
C02	4		1	1	1	1	1	1	1	1	1	1	0	1	1	1	1	1	1	1	1	1	1	2	1								2										143	194	2
C03	3		0	1	1	1	1	1	1	1	1	1	1	0	1	1	1	1	1	1	1	1	1	2	2								2
C04	3		1	1	1	1	1	1	1	1	1	1	1	0	1	1	1	1	1	1	1	0	1		1								1
C05
C06	4		0	1	1	1	1	1	1	1	1	1	1	1	1	1	1	1	1	1	1	0	1				1						1
C07	4		1	1	1	1	1	1	1	1	1	1	0	1	1	1	1	1	1	1	1	1	1										0
C08	4		1	1	1	1	1	1	1	1	1	1	1	1	1	1	1	1	1	1	1	1	1				1						1
C09	4		1	1	1	1	1	1	1	1	1	1	1	0	1	1	1	1	1	1	1	1	1										0
C10	4		1	1	1	1	1	1	1	1	1	1	0	1	1	1	1	1	1	1	1	1	1										0
C11	4		0	1	1	1	1	1	1	1	1	1	1	1	1	1	1	1	1	1	1	1	1		1								1
C12	4		1	1	1	1	1	1	1	1	1	1	1	1	1	1	1	1	1	1	1	1	1										0
D01	4		0	1	1	1	1	1	1	1	1	1	1	1	1	1	1	1	1	1	1	1	1		2								1				75	6678	4
D02	4		1	1	1	1	1	1	1	1	1	1	1	1	1	1	1	1	1	1	1	1	1										0																556
D03	3		1	1	1	1	1	1	1	1	1	1	1	1	1	1	1	1	1	1	1	1	1		2								1
D04	3		0	1	1	1	1	1	1	1	1	1	1	1	1	1	1	1	1	1	1	1	1		1								1
D05	3		1	1	1	1	1	1	1	1	1	1	0	1	1	1	1	1	1	1	1	1	1		1								1
D06	4		1	1	1	1	1	1	1	1	1	1	1	0	1	1	1	1	1	1	1	1	1	1									1
D07	4		1	1	1	1	1	1	1	1	1	1	1	0	1	1	1	1	1	1	1	1	1										0
D08	4		1	1	1	1	1	1	1	1	1	1	1	1	1	1	1	1	1	1	1	1	1										0
D09	3		0	1	1	1	1	1	1	1	1	1	0	0	1	1	1	1	1	1	1	1	1										0
D10	4		0	1	1	1	1	1	1	1	1	1	1	0	1	1	1	1	1	1	1	1	1										0
D11	3		0	1	1	1	1	1	1	1	1	1	1	0	1	1	1	1	1	1	1	1	1										0
D12	4		1	1	1	1	1	1	1	1	1	1	1	0	1	1	1	1	1	1	1	1	1										0
E01	4		1	1	1	1	1	1	1	1	1	1	1	1	1	1	1	1	1	1	1	1	1	2									1
E02	4		1	1	1	1	1	1	1	1	1	1	1	1	1	1	1	1	1	1	1	1	1										0
E03	3		1	1	1	1	1	1	1	1	1	1	1	1	1	1	1	1	1	1	1	1	1										0
E04	3		1	1	1	1	1	1	1	1	1	1	1	1	1	1	1	1	1	1	1	1	1										0
E05	3		1	1	1	1	1	1	1	1	1	1	1	1	1	1	1	1	1	1	1	1	1										0
E06	4		1	1	1	1	1	1	1	1	1	1	1	1	1	1	1	1	1	1	1	1	1										0
E07	3		1	1	1	1	1	1	1	1	1	1	1	1	1	1	1	1	1	1	1	1	1	1									1
E08	4		1	1	1	1	1	1	1	1	1	1	1	1	1	1	1	1	1	1	1	1	1										0
E09	4		1	1	1	1	1	1	1	1	1	1	1	1	1	1	1	1	1	1	1	1	1										0
E10	4		1	1	1	1	1	1	1	1	1	1	1	1	1	1	1	1	1	1	1	1	1										0
E11	4		1	1	1	1	1	1	1	1	1	1	1	1	1	1	1	1	1	1	1	1	1										0
E12	4		1	1	1	1	1	1	1	1	1	1	1	1	1	1	1	1	1	1	1	1	1										0
F01	4		1	1	1	1	1	1	1	1	1	1	1	1	1	1	1	1	1	1	1	1	1										0
F02	3		1	1	1	1	1	1	1	1	1	1	1	1	1	1	1	1	1	1	1	1	1										0
F03	2		1	1	1	1	1	1	1	1	1	1	1	1	1	1	1	1	1	1	1	1	1										0
F04	3		1	1	1	1	1	1	1	1	1	1	1	1	1	1	1	1	1	1	1	1	1										0
F05	3		1	1	1	1	1	1	1	1	1	1	1	1	1	1	1	1	1	1	1	1	1										0
F06	3		1	1	1	1	1	1	1	1	1	1	1	1	1	1	1	1	1	1	1	1	1										0
F07	4		1	1	1	1	1	1	1	1	1	1	1	1	1	1	1	1	1	1	1	1	1										0
F08	4		1	1	1	1	1	1	1	1	1	1	1	1	1	1	1	1	1	1	1	1	1										0
F09	3		1	1	1	1	1	1	1	1	1	1	1	1	1	1	1	1	1	1	1	1	1										0
F10	3		1	1	1	1	1	1	1	1	1	1	1	1	1	1	1	1	1	1	1	1	1										0
F11	3		1	1	1	1	1	1	1	1	1	1	1	1	1	1	1	1	1	1	1	1	1										0
F12	4		1	1	1	1	1	1	1	1	1	1	1	1	1	1	1	1	1	1	1	1	1										0
G01	4		1	1	1	1	1	1	1	1	1	1	1	1	1	1	1	1	1	1	1	1	1										0
G02	3		1	1	1	1	1	1	1	1	1	1	1	1	1	1	1	1	1	1	1	1	1										0							168	10221	3
G03	3		1	1	1	1	1	1	1	1	1	1	1	1	1	1	1	1	1	1	1	1	1										0
G04	3		1	1	1	1	1	1	1	1	1	1	1	1	1	1	1	1	1	1	1	1	1										0
G05	3		1	1	1	1	1	1	1	1	1	1	1	1	1	1	1	1	1	1	1	1	1										0
G06	3		1	1	1	1	1	1	1	1	1	1	1	1	1	1	1	1	1	1	1	1	1										0
G07	3		1	1	1	1	1	1	1	1	1	1	1	1	1	1	1	1	1	1	1	1	1										0
G08	4		1	1	1	1	1	1	1	1	1	1	1	1	1	1	1	1	1	1	1	1	1										0
G09	4		1	1	1	1	1	1	1	1	1	1	1	1	1	1	1	1	1	1	1	1	1										0
G10	4		1	1	1	1	1	1	1	1	1	1	1	1	1	1	1	1	1	1	1	1	1										0
G11	4		1	1	1	1	1	1	1	1	1	1	1	1	1	1	1	1	1	1	1	1	1										0
G12	4		1	1	1	1	1	1	1	1	1	1	1	1	1	1	1	1	1	1	1	1	1										0
H01	2		1	1	1	1	1	1	1	1	1	1	1	1	1	1	1	1	1	1	1	1	1										0
H02	2		1	1	1	1	1	1	1	1	1	1	1	1	1	1	1	1	1	1	1	1	1										0
H03	2		1	1	1	1	1	1	1	1	1	1	1	1	1	1	1	1	1	1	1	1	1										0
H04	2		1	1	1	1	1	1	1	1	1	1	1	1	1	1	1	1	1	1	1	1	1										0
H05	2		1	1	1	1	1	1	1	1	1	1	1	1	1	1	1	1	1	1	1	1	1										0
H06	2		1	1	1	1	1	1	1	1	1	1	1	1	1	1	1	1	1	1	1	1	1										0
H07	2		1	1	1	1	1	1	1	1	1	1	1	1	1	1	1	1	1	1	1	1	1										0
H08	2		1	1	1	1	1	1	1	1	1	1	1	1	1	1	1	1	1	1	1	1	1										0
H09																																	0
H10	2		1	1	1	1	1	1	1	1	1	1	1	0	1	1	1	1	1	1	1	1	1										0
H11	3		1	1	1	1	1	1	1	1	1	1	1	1	1	1	1	1	1	1	1	1	1										0
H12	4
Notes:
Minimum fragment size: 71 Max 500 bp
Controls: yellow
Not above QC standard: grey
Must have at least 2 runs with background levels below 50 units in order to include sample.
Backgorund levels measured between 600 and 650 bp.
Inconsistent peaks at 99, 102, 103, 148, 162, 515, 472, 437, 478, 481, 691 not scored.
Possible real gain.
Dense peaks between 98 and 140 bp, min peak ht to be counted 1000 units until 140, thereafter, 100 units.
[truncated: 26 more columns]

## Sheet: pokey SA data
					Ancestrals																																		New Singletons
Sample	# runs	225	289	372	536	802	917	1013																						New 1	Ht 1	BG	New 2	Ht 2	BG	New 3	Ht 3	BG	New 4	Ht 4	BG	New 5	Ht 5	BG		Hets	Ages
A01																																														1
A02	2	2	2	2	0	1	0	0	156	821	2																																		Questionable	1	32
A03	3	3	3	3	3	3	3	3																						266	366	3														1	49
A04	3	3	3	3	3	3	3	3																						368	697	1														1	55
A05	2	2	1	2	2	2	2	2																						364	1665	3														1	43
A06	3	3	3	3	3	3	3	3													201	1201	1																							1	43
A07	3	3	3	3	3	3	3	3																						334	364	1														1	45
A08	2	2	2	2	2	2	2	2																						297	1100	3														1	43
A09	2	2	1	2	1	2	0	2	156	351	3																			249	3957	3	836	198	3											1	44
A10	3	3	3	3	3	3	3	3																						339	336	3														1	51
A11	3	3	3	3	3	3	3	3																						358	434	3														1	46
A12	3	3	3	3	3	3	0	3																																						1	47
B01	3	3	3	3	3	3	0	3																																						1	49
B02	3	3	3	3	3	3	0	3																																						1	48
B03	3	3	3	3	3	3	3	3							157	808	3							340	858	1																				1	31
B04	3	3	3	3	3	3	0	3				150	720	2																																1	45
B05	3	3	3	3	3	3	3	3																						265	467	3	348	720	3											1	53
B06	3	3	3	3	3	3	2	3																																						1	45
B07	3	3	3	3	3	3	3	3																																						1	48
B08	3	3	3	3	3	3	3	3																																						1	54
B09	3	3	3	3	3	3	2	3																						172	1641	3														1	48
B10	3	3	3	1	3	3	0	1																																						1	44
B11	3	3	3	3	2	3	3	3																						476	352	3														1	39
B12	3	3	3	3	3	3	3	3																						136	2784	1														1	54
C01	3	3	3	3	3	3	3	3																																						1	47
C02	3	3	3	3	2	2	2	2																																						1	49
C03	3	3	3	3	3	3	3	3																						462	386	2														1	43
C04	3	3	3	3	3	3	3	3																						204	2340	2														1	42
C05	3	3	3	3	3	0	0	0							157	2118	2													249	1885	3	359	792	2										Questionable	1	44
C06	3	3	3	3	3	3	2	3																						166	1774	3														1	44
C07	3	3	3	3	3	3	3	3																																						1	44
C08	3	3	3	3	3	3	3	3																						129	729	2														1	43
C09	3	3	3	3	3	3	3	3																																						1	48
C10	3	3	3	3	2	3	3	2													201	1149	1							886	126	2														1	49
C11	3	3	3	3	3	3	3	3																						281	949	3														1	40
C12	3	3	3	3	3	3	3	3																			514	513	3	160	979	3														1	41
D01	3	3	3	3	3	3	0	3																						181	538	1													181 also in 3	1	48
D02	3	3	3	3	3	3	0	2																						441	652	1														1	41
D03	3	3	3	3	3	3	0	3																						363	487	2														1	45
D04	3	3	3	3	3	3	3	3																																						1	55
D05	3	3	3	3	3	3	0	3				150	341	2																																1	49
D06	3	3	3	3	3	3	0	3																						191	1445	1	354	929	1											1	46
D07	2	2	2	2	2	2	2	2																									264	346	2	443	533	2								1	39
D08	3	3	3	3	3	3	3	3																						188	1472	1	202	828	3	415	603	3								1	55
D09	3	3	3	3	3	3	0	3																																						1	38
D10	3	3	3	3	3	3	0	3																																						1	36
D11	3	3	3	3	3	3	0	3																																						1	48
D12	3	3	3	3	3	3	3	3																																						1	43
E01	3	3	3	3	3	3	3	3																																						1	58
E02	3	3	3	3	3	3	3	3																																						1	56
E03	3	3	3	3	3	3	2	3																																						1	62
E04	3	3	3	3	3	3	2	3																																						1	54
E05	3	3	3	3	3	3	3	3																						189	643	3														1	61
E06	3	3	3	3	3	3	3	3																			514	331	2																	1	59
E07	3	3	3	3	3	3	3	3																																						1	49
E08	3	3	3	3	3	3	3	3																																						1	62
E09	3	3	3	3	3	3	3	3																																						1	51
E10	3	3	3	3	3	3	3	3																						211	1661	1														1	58
E11	3	3	3	3	3	3	3	3																																						1	55
E12	3	3	3	3	3	3	3	3																																						1	56
F01	3	3	3	3	3	3	3	3																																						1	59
F02	3	3	3	3	3	3	3	3																340	475	1																				1	59
F03	3	3	3	3	3	3	3	3																																						1	56
F04	3	3	3	3	3	3	3	3																						242	625	1														1	50
F05	3	3	3	3	3	3	3	3																																						1	54
F06	3	3	3	3	3	3	3	3																						403	527	2														1	56
F07	3	3	3	3	3	3	3	3																																						1	59
F08	3	3	3	3	3	3	3	3																						160	792	2	175	576	3	237	643	2								1	56
F09	3	3	3	3	3	3	3	3																																						1	58
F10	3	3	3	3	3	3	1	1																																						1	54
F11	3	3	3	3	3	3	2	2																																						1	52
F12	3	3	3	3	3	3	3	3													201	637	2																							1	59
G01	3	3	3	3	3	3	3	3																																						1	51
G02	3	3	3	3	3	3	3	3																																						1	55
G03	3	3	3	3	3	3	3	3										185	2016	1										161	642	3														1	55
G04	3	3	3	3	3	3	3	3																						150	721	2														1	55
G05	3	3	3	3	3	3	3	3																																						1	52
G06	3	3	3	3	3	3	3	3																																						1	56
G07	3	3	3	3	3	3	3	3																																						1	58
G08	3	3	3	3	3	3	3	3																																						1	59
G09	2	2	2	2	2	2	2	2																																						1	57
G10	3	3	3	3	3	3	3	3																																						1	49
G11	3	3	3	3	3	3	3	3																						179	1275	1														1	53
G12	3	3	2	2	2	1	1	1																																						1	58
H01	3	3	3	3	3	2	0	0																																						1	59
H02	3	3	3	3	3	3	3	3																																						1	59
H03	3	3	3	3	3	3	3	3																						217	526	3	261	1181	1											1	57
H04	3	3	3	3	3	3	3	3																						167	1119	3	187	471	3	231	1481	2								1	56
H05	3	3	3	3	3	2	2	2																																						1	55
H06	3	3	3	3	3	2	2	2																						158	779	3														1	48
H07	3	3	3	3	3	3	3	3																						178	1417	2														1	58
H08	3	3	3	3	3	3	3	3										185	555	3																										1	56
H09	3	3	3	3	3	3	3	3																																						1	40
H10	3	3	3	3	3	2	1	2							157	417	3													155	651	2	165	1278	2	369	1196	2	398	982	2					1	38
H11	3	3	3	3	3	3	1	1																						174	1006	3	243	2631	1	317	424	2	404	458	3	410	616	2		1	35
H12																																														1
Notes:
Minimum fragment size: 151
Controls: yellow
Not above QC standard: grey
Must have at least 2 runs with background levels below 50 units in order to include sample.
Backgorund levels measured between 600 and 650 bp.
Inconsistent peaks at 379, 466, 502, 696 not scored.
Possible real gain.

## Sheet: hAT SA data
					Ancestrals			New Insertions											New Singletons
Sample	# runs	256	412	484						New 1	Ht 1	BG	New 2	Ht 2	BG	New 3	Ht 3	BG	New 4	Ht 4	BG	Notes	Hets	Ages
A01																							1
A02	4.5	3	2	3																			1	32
A03		3	3	3						328	509	1											1	49
A04		3	3	3																			1	55
A05		3	3	3																			1	43
A06		3	3	0																			1	43
A07		3	3	3						131	5789	4	134	4654	4	318	387	1	352	712	4		1	45
A08		3	2	2																			1	43
A09	2	2	2	2			386	1684	1	398	695	1	436	1954	1	457	754	1	679	200	4	436 also in 2	1	44
A10		3	3	0																			1	51
A11		3	3	3																			1	46
A12		3	2	2						238	5655	2											1	47
B01		3	3	3																			1	49
B02		3	0	3																			1	48
B03		3	3	3																			1	31
B04		3	3	3																			1	45
B05		3	3	3																			1	53
B06		3	3	0																			1	45
B07		3	3	3																			1	48
B08		3	3	3																			1	54
B09		3	3	3																			1	48
B10		3	3	0																			1	44
B11		3	3	3																			1	39
B12		3	3	3																			1	54
C01		3	3	1						274	900	1											1	47
C02		3	3	3						270	673	1											1	49
C03		3	3	3						379	1684	2											1	43
C04		3	3	3																			1	42
C05		3	3	2																			1	44
C06		3	3	1																			1	44
C07		3	3	3						381	913	3											1	44
C08		3	3	0																			1	43
C09		3	3	0																			1	48
C10		3	3	3						249	1863	1	382	764	1								1	49
C11		3	3	0																			1	40
C12		3	3	3																			1	41
D01		3	3	0																			1	48
D02		3	3	2																			1	41
D03		3	3	3						219	2469	3											1	45
D04		3	3	3																			1	55
D05		3	3	3						380	447	1											1	49
D06		3	3	0																			1	46
D07		3	3	3																			1	39
D08		3	3	3						107	673	1	194	574	1	245	1084	2	369	1272	4		1	55
D09		3	3	3																			1	38
D10		3	3	3																			1	36
D11		3	3	3																			1	48
D12		3	3	3																			1	43
E01		3	3	3						271	783	1											1	58
E02		3	3	3						267	490	1											1	56
E03		3	3	3																			1	62
E04		3	3	3																			1	54
E05		3	3	3																			1	61
E06		3	3	3																			1	59
E07		3	3	3																			1	49
E08		3	3	3						269	497	1											1	62
E09		3	3	3																			1	51
E10		3	3	3																			1	58
E11		3	3	3																			1	55
E12		3	3	3																			1	56
F01		3	3	3																			1	59
F02		3	3	3																			1	59
F03		3	3	3																			1	56
F04		3	3	3																			1	50
F05	2	2	2	2																			1	54
F06		3	3	3																			1	56
F07		3	3	3						593	192	1											1	59
F08		3	3	3						331	816	1											1	56
F09		3	3	3																			1	58
F10		3	3	3						129	2948	1											1	54
F11		3	3	3						396	954	1											1	52
F12		3	3	3																			1	59
G01		3	3	3																			1	51
G02		3	3	3																			1	55
G03		3	3	3																			1	55
G04		3	3	3						318	762	1											1	55
G05		3	3	3																			1	52
G06		3	3	3																			1	56
G07		3	3	3									222	4715	3								1	58
G08		3	3	3						127	757	1											1	59
G09	2	2	2	2						154	5647	1											1	57
G10		3	3	3									252	2395	1								1	49
G11		3	3	3									241	3372	1							241 also in 4	1	53
G12		3	2	3																			1	58
H01		3	3	3																			1	59
H02		3	3	3						567	227	4											1	59
H03		3	2	2																			1	57
H04		3	3	3																			1	56
H05		3	3	3																			1	55
H06		3	3	3																			1	48
H07		3	3	3																			1	58
H08		3	3	3																			1	56
H09																							1	40
H10		3	3	3						319	1087	1	386	465	1								1	38
H11		3	3	3																			1	35
H12																							1
Notes:
Minimum fragment size: 151
Controls: yellow
Not above QC standard: grey
Must have at least 2 runs with background levels below 50 units in order to include sample.
Backgorund levels measured between 600 and 650 bp.
Inconsistent peak at 167 not scored.
Possible real gain.

## Sheet: HEL 1 SA data
						Ancestrals
Sample	# runs	188	232	237	243	245	276	317	325	326	330	388	394	434	497	521	699	704																															New 1
A01	3	0
A02		0	1	3	0	3	3	2	3	3	3	2	3	3	1	1	2	3
A03		0	3	3	3	3	3	3	3	3	3	3	3	3	3	3	3	3																			185	821	3
A04		3	3	3	3	3	3	3	3	3	3	3	3	0	3	3	3	3
A05		3	3	3	3	3	3	3	3	3	3	3	3	2	3	3	3	1
A06		3	3	3	3	3	3	3	3	3	3	3	3	3	3	3	3	3
A07		3	3	3	3	3	3	3	3	3	3	3	3	3	3	3	3	2
A08		3	3	3	0	3	3	3	3	3	3	3	3	3	3	3	3	3
A09		3	3	3	3	3	3	3	3	3	3	3	3	3	3	3	3	3																															492
A10	2	3	3	3	3	3	3	3	3	3	3	3	3	0	3	3	1	1
A11		3	3	3	3	3	3	3	3	3	3	3	3	0	3	3	3	2
A12		0	3	3	3	3	3	3	3	3	3	3	3	3	3	3	3	3
B01	2	3	3	3	3	3	3	3	3	3	3	3	3	1	3	3	3	3
B02		3	3	3	3	3	3	3	3	3	3	3	3	3	3	3	3	3
B03		3	3	3	3	3	3	3	3	3	3	3	3	0	3	3	3	3
B04		3	3	3	0	3	3	3	3	3	3	3	3	3	3	3	3	3																															471
B05		3	3	3	3	3	3	3	3	3	3	3	3	3	3	3	3	3
B06	2	3	3	3	3	3	3	3	3	3	3	3	3	3	3	3	3	3
B07		3	3	3	3	3	3	3	3	3	3	3	3	3	3	3	3	3										365	1065	2
B08		0	3	3	3	3	3	3	3	3	3	3	3	3	3	3	3	3
B09		2	3	3	3	3	3	3	3	3	3	3	3	3	3	3	3	3										365	666	3
B10		3	3	3	3	3	3	3	3	3	3	3	3	0	3	3	2	2
B11		3	3	3	0	3	3	3	3	3	3	3	3	0	3	3	3	3
B12		3	3	3	3	3	3	3	3	3	3	3	3	3	3	3	3	3																															262
C01		3	3	3	0	3	3	3	3	3	3	3	3	0	3	3	3	3
C02	2	0	3	3	3	3	3	3	3	3	3	3	3	3	3	3	3	3	305	2068	3
C03		3	3	3	0	3	3	3	3	3	3	3	3	3	3	3	3	3																						312	681	1
C04		3	3	3	0	3	3	3	3	3	3	3	3	3	3	3	3	3																															221
C05		3	3	3	0	3	3	3	3	3	3	3	3	0	3	3	2	3
C06		3	3	3	0	3	3	3	3	3	3	3	3	3	3	3	3	3
C07	2	0	3	3	0	3	3	3	3	3	3	3	3	3	3	3	3	3
C08		3	3	3	3	3	3	3	3	3	3	3	3	3	3	3	3	3
C09		3	3	3	3	3	3	3	3	3	3	3	3	3	3	3	3	3																															158
C10		0	3	3	3	3	3	3	3	3	3	3	3	0	3	3	2	1
C11		3	3	3	3	3	3	3	3	3	3	3	3	3	3	3	3	3													357	850	3
C12		3	3	3	0	3	3	3	3	3	3	3	3	3	3	3	3	3																															213
D01		3	3	3	3	3	3	3	3	3	3	3	3	3	3	3	3	3
D02	2	3	3	3	3	3	3	3	3	3	3	3	3	3	3	3	3	3
D03		3	3	3	3	3	3	3	3	3	3	3	3	3	3	3	3	3							363	1213	3
D04		3	3	3	3	3	3	3	3	3	3	3	3	3	3	3	3	3										365	525	3
D05		3	3	3	3	3	3	3	3	3	3	3	3	3	3	3	3	2
D06		3	3	3	3	3	3	3	3	3	3	3	3	3	3	3	3	3																									185	1561	3
D07		0	3	3	3	3	3	3	3	3	3	3	3	0	3	3	3	3
D08		3	3	3	3	3	3	3	3	3	3	3	3	3	3	3	3	3													356	805	1
D09		3	3	3	3	3	3	3	3	3	3	3	3	3	3	3	3	3																															210
D10		3	3	3	3	3	3	3	3	3	3	3	3	3	3	3	3	3																															202
D11		3	3	3	3	3	3	3	3	3	3	3	3	3	3	3	3	3
D12		3	3	3	3	3	3	3	3	3	3	3	3	3	3	3	2	2																															408
E01		3	3	3	3	3	3	3	3	3	3	3	3	3	3	3	3	2	305	866	3
E02		3	3	3	3	3	3	3	3	3	3	3	3	3	3	3	3	3
E03		3	3	3	3	3	3	3	3	3	3	3	3	3	3	3	3	3
E04		3	3	3	3	3	3	3	3	3	3	3	3	3	3	3	3	3	306	804	2																												174
E05		3	3	3	3	3	3	3	3	3	3	3	3	3	3	3	3	3
E06		3	3	3	3	3	3	3	3	3	3	3	3	3	3	3	3	3
E07		3	3	3	3	3	3	3	3	3	3	3	3	3	3	3	3	3
E08	2	3	3	3	3	3	3	3	3	3	3	3	3	3	3	3	3	3
E09		3	3	3	3	3	3	3	3	3	3	3	3	3	3	3	3	2
E10		3	3	3	3	3	3	3	3	3	3	3	3	3	3	3	3	2																															348
E11		3	3	3	3	3	3	3	3	3	3	3	3	3	3	3	3	3																			185	4951	2
E12		3	3	3	3	3	3	3	3	3	3	3	3	3	1	3	2	1																									185	4951	2
F01		3	3	3	3	3	3	3	3	3	3	3	3	3	3	3	3	3	305	420	1
F02		3	3	3	3	3	3	3	3	3	3	3	3	3	3	3	3	3																371	558	2
F03		3	3	3	3	3	3	3	3	3	3	3	3	3	3	3	3	3
F04		3	3	3	3	3	3	3	3	3	3	3	3	3	3	3	3	2
F05		3	3	3	3	3	3	3	3	3	3	3	3	3	3	3	3	3
F06		3	3	3	3	3	3	3	3	3	3	3	3	3	3	3	3	3																371	2808	3
F07		3	3	3	3	3	3	3	3	3	3	3	3	3	3	3	3	3																															350
F08		3	3	3	3	3	3	3	3	3	3	3	3	3	3	3	3	3										365	739	2																			182
F09		3	3	3	3	3	3	3	3	3	3	3	3	3	3	3	3	3																												267	456	1	405
F10		3	3	3	3	3	3	3	3	3	3	3	3	3	3	3	3	3
F11		3	3	3	3	3	3	3	3	3	3	3	3	3	3	3	3	3
F12	2	3	3	3	3	3	3	3	3	3	3	3	3	3	3	3	3	3							363	444	2																						256
G01		3	3	3	3	3	3	3	3	3	3	3	3	3	3	3	3	3																															288
G02		3	3	3	3	3	3	3	3	3	3	3	3	3	3	3	3	3
G03		3	3	2	3	3	3	3	3	3	3	3	3	3	3	3	3	3	305	639	3																			312	451	3
G04		3	3	3	3	3	3	3	3	3	3	3	3	3	3	3	3	3
G05		3	3	3	3	3	3	3	3	3	3	3	3	3	3	3	3	3																															281
G06		3	3	3	3	3	3	3	3	3	3	3	3	3	3	3	3	3
G07		3	3	3	3	3	3	3	3	3	3	3	3	3	3	3	3	3																															215
G08		3	3	3	3	3	3	3	3	3	3	3	3	3	3	3	3	3	306	521	3
G09		3	3	3	3	3	3	3	3	3	3	3	3	3	3	3	3	3																															180
G10		3	3	3	3	3	3	3	3	3	3	3	3	3	3	3	3	2
G11		3	3	3	3	3	3	3	3	3	3	3	3	3	3	3	3	3																												267	895	2	157
G12		3	3	3	3	3	3	3	3	3	3	3	3	1	1	1	1	-
H01	2	3	3	3	3	3	3	3	3	3	3	3	3	3	3	3	3	3																															418
H02		3	3	3	3	3	3	3	3	3	3	3	3	3	3	3	3	3																															191
H03		3	3	3	3	3	3	3	3	3	3	3	3	3	3	3	3	2				194	1096	1																									273
H04		3	3	3	3	3	3	3	3	3	3	3	3	3	3	3	3	3																															307
H05	2	3	3	3	3	3	3	3	3	3	3	3	3	3	3	3	3	3
H06		3	3	3	3	3	3	3	3	3	3	3	3	3	3	3	3	3
H07		3	3	3	3	3	3	3	3	3	3	3	3	3	3	3	3	3
H08		3	3	3	3	3	3	3	3	3	3	3	3	3	3	3	3	3
H09		3	3	3	3	3	3	3	3	3	3	3	3	3	3	3	3	3
H10		3	3	3	3	3	3	3	2	3	3	3	3	1	1	2	2	2																															438
H11		3	3	3	3	3	3	3	3	3	3	3	3	3	3	3	2	2				194	1919	2																									166
H12
Notes:
Minimum fragment size: 151
Controls: yellow
Not above QC standard: grey
Must have at least 2 runs with background levels below 50 units in order to include sample.
Backgorund levels measured between 600 and 650 bp.
Inconsistent peak at 167, not scored.
Possible real gain.
[truncated: 8 more columns]

## Sheet: HEL 2 SA data
						Ancestrals
Sample	# runs	245	345	606	625	852	914	950	962	982	1044	1063																																		New 1	Ht 1	BG	New 2
A01	0
A02	1	1	1	-1	1	0	1	0	0	?	-	-
A03	3	3	3	3	3	0	0	0	3	3	-	-																																		218	1082	12
A04	3	3	0	3	3	3	3	3	3	3	2																										645	249	26							171	15198	22
A05	3	3	0	3	3	0	3	2	2	1																																	428	648	28
A06	3	3	3	3	0	3	0	0	2	2	1	1
A07	3	3	3	3	3	3	3	3	3	3	2	1													521	99	14																			167	1059	16	210
A08	3	3	1	3	3	3	3	3	3	3	3	3																																		357	1615	2	479
A09	2	2	0	2	1	2	2	2	2	1	1	1
A10	3	3	3	3	0	3	0	2	2	2	1	1																																		711	264	20
A11	3	3	3	3	3	3	3	3	3	3	2	2
A12	3	3	3	3	3	3	3	3	3	2	1	1													520	174	25
B01	3	3	0	3	3	0	3	3	3	0	2	2
B02	3	3	3	3	0	3	0	0	3	3	3	3										400	174	18
B03	2	3	3	2	2	0	2	2	2	2	2	2
B04	3	3	3	3	2	3	3	3	3	3	3	2
B05	3	3	3	3	3	3	3	3	3	3	3	2																															428	346	14	179	1421	19
B06	2	2	2	2	0	2	2	2	2	0	2	-
B07	3	3	3	3	3	3	3	3	3	2	3	1
B08	3	3	3	3	3	3	3	3	3	3	3	3																																		387	159	20
B09	3	3	3	3	3	0	3	3	3	3	3	2
B10	3	3	2	3	0	2	3	3	3	1	2	1																																		926	75	22
B11	3	3	3	2	3	0	3	3	3	3	3	-																																		189	656	21
B12	3	3	3	3	3	3	3	1	1	1	1	1																																		723	168	14
C01	3	3	3	3	0	3	3	3	2	3	1	1				260	643	16				401	407	16																						262	678	20	290
C02	3	3	2	3	3	3	3	2	2	0	2	2				260	479	19																												265	425	17	275
C03	3	3	3	3	3	3	3	3	2	2	2	1
C04	3	3	0	3	3	3	0	0	1	3	2	1																																		596	611	20
C05	3	3	3	3	3	3	3	3	1	0	-	-																																		499	732	25
C06	2	2	2	2	0	2	0	0	2	2	2	1
C07	3	3	3	3	3	3	3	3	3	0	3	3																									645	76	14
C08	3	3	3	3	0	3	3	3	3	3	3	2																																		198	532	17	662
C09	3	3	3	3	0	3	3	3	3	3	3	3																																		454	344	14
C10	3	3	0	3	3	3	3	3	3	0	3	2
C11	3	3	3	3	0	3	3	3	3	3	3	3
C12	3	3	3	3	3	3	3	1	2	3	2	2
D01	2	2	2	2	0	2	2	2	2	2	1	1																																		291	405	14	156
D02	2	2	0	2	2	2	1	1	1	1	-	-																			220	8621	21
D03	3	3	0	3	3	3	3	3	3	3	3	2
D04	3	3	3	3	3	3	3	3	3	3	3	1																																		386	173	16
D05	3	3	3	3	2	2	2	2	2	0	2	2																																		328	789	16	402
D06	3	3	0	3	1	3	3	3	3	3	3	2																			220	3424	20
D07	3	3	3	3	3	0	3	3	3	3	3	3
D08	3	3	3	3	3	3	3	3	3	3	2	2
D09	3	3	3	3	3	0	3	2	0	2	3	3																																		201	4260	14
D10	3	3	3	2	2	0	2	2	1	1	1	1
D11	3	3	3	3	2	0	3	3	3	3	3	2
D12	3	0	3	3	3	3	3	3	3	3	3	1
E01	3	3	3	3	3	3	3	3	3	3	1	1	257	533	18	260	508	22																												293	202	20	360
E02	3	3	3	3	3	3	3	3	3	3	2	1	257	351	17	262	235	16																												272	177	18
E03	3	3	3	3	3	3	3	2	3	2	3	2
E04	2	2	2	2	2	2	2	2	2	2	2	2
E05	3	3	3	3	3	3	3	3	3	3	3	3
E06	3	3	3	3	3	3	3	3	3	3	3	2
E07	3	3	3	2	3	3	3	3	3	3	3	3																																		222	5997	18	256
E08	2	2	2	2	2	2	2	2	2	2	2	2
E09	3	3	3	3	3	3	3	3	3	3	3	3
E10	3	3	3	3	3	3	3	3	3	3	3	3
E11	3	3	3	3	3	3	3	3	3	3	3	3
E12	3	3	3	3	3	2	3	3	3	3	3	1
F01	3	3	3	3	3	3	3	3	2	3	2	1				261	219	50
F02	3	3	3	3	3	3	3	3	2	3	3	1										401	721	24
F03	3	3	3	3	3	3	3	3	3	3	1	1
F04	3	3	3	3	3	3	3	3	3	3	1	1
F05	3	3	3	3	3	3	3	3	3	3	2	2
F06	3	3	3	2	2	2	2	2	2	2	2	2
F07	3	3	3	3	3	3	3	3	3	3	3	3																																		438	346	18
F08	3	3	3	3	3	3	3	3	3	3	3	3																																		512	587	20
F09	3	3	3	3	3	3	3	3	3	3	3	2										400	734	18																507	894	16
F10	3	3	3	3	3	3	3	3	2	2	1	1
F11	3	3	3	3	3	3	3	3	3	3	2	2
F12	3	3	3	3	3	3	3	3	3	3	2	2
G01	3	3	3	3	3	3	3	3	3	3	2	2
G02	3	3	3	3	3	3	3	3	3	3	3	3
G03	2	2	2	2	2	2	2	2	2	2	2	1																200	370	20																268	2133	18	774
G04	3	3	3	3	3	3	3	3	3	3	3	3
G05	2	2	2	2	2	2	2	2	2	2	2	2																																		459	207	16	758
G06	3	3	3	3	3	3	3	3	3	3	3	3
G07	3	3	3	3	3	3	3	3	3	3	3	3																																		357	871	18
G08	3	3	3	3	3	3	3	3	3	3	3	3																																		364	964	16
G09	3	3	3	3	3	3	3	3	3	3	3	3																						307	2097	18										285	3794	18
G10	3	3	3	3	3	3	3	3	3	2	3	3
G11	3	3	3	3	3	3	3	3	3	3	1	1																																		323	561	19	389
G12	3	2	3	3	1	1	1	1	1	1	1	-																																		424	593	30
H01	2	2	2	2	2	2	2	1	1	1	-	-	257	167	48																									507	387	22				253	172	36
H02	3	3	3	3	3	3	3	2	2	2	1	-																						307	601	20
H03	3	3	3	3	2	2	2	1	1	1	1	1																																		311	958	20
H04	3	3	3	3	3	3	3	3	3	3	0	-																200	2488	15
H05	3	3	3	3	3	3	3	3	2	3	1	1																																		374	910	16	654
H06	3	3	3	3	3	2	3	3	2	3	1	-
H07	3	3	3	3	3	3	3	3	3	3	2	1
H08	3	3	3	3	3	3	3	2	2	2	2	-
H09	0	0	0	0	0	0	0	0	0	0	0	0
H10	3	2	2	2	2	2	2	1	2	1	1	1
H11	3	-	-	3	3	3	2	2	2	2	1	1
H12	0
Notes:
Unless otherwise noted, peaks must be over 100 units high (if less than 650 bp in length), and triple the background or great if longer than 650 bps. Also, triangle peaks omitted.
Minimum fragment size: 180
Controls: yellow
Not above QC standard: grey
Must have at least 2 runs with background levels below 50 units in order to include sample.
Backgorund levels measured between 600 and 650 bp.
[truncated: 13 more columns]
